# Supplementary material for: PRMDA: personalized recommendation-based MiRNA-disease association prediction
Source: Oncotarget. 2017 Sep 18;8(49):85568–83. doi: 10.18632/oncotarget.20996 (PMC5689632; doi:10.18632/oncotarget.20996)
Supplement: Supplementary file 2 [file oncotarget-08-85568-s002.xlsx]

## Sheet: Sheet1
Model	Input	Output	Limitation
Jiang’s model (2010, BMC Systems Biology)	1. Functionally related microRNA network	Prioritized miRNA-disease associations	The model only adopted information of local network.
	2. Human phenome network
	3. miRNA-disease association network
MTDN	1. Computational target prediction with miRNA	Prioritized miRNA-disease associations (specifically Prostate cancer in the article)	MTDN only focused on prostate cancer.
	2. mRNA expression profiles in tumor and nontumor tissues
HGIMDA	1. miRNA functional similarity network	Prioritized miRNA-disease associations	Parameter selection problem remains unsolved.
	2. Disease semantic similarity network
	3. Gaussian interaction profile kernel similarity
	4. miRNA-disease association network
WBSMDA	1. miRNA functional similarity network	Prioritized miRNA-disease associations	The performance is not satisfactory enough.
	2. Disease semantic similarity network
	3. Gaussian interaction profile kernel similarity
	4. miRNA-disease association network
HDMP	1. miRNA-disease association network	Prioritized miRNA-disease associations	HDMP only adopted information of local network.
	2. disease phenotype similarity network
RWRMDA	1. miRNA functional similarity network	Prioritized miRNA-disease associations	RWRMDA cannot work for diseases without known related miRNA.
	2. miRNA-disease association network
Shi’s model (2013, BMC Systems Biology)	1. human protein-protein interaction network	Prioritized miRNA-disease associations	Parameter selection problem remains unsolved.
	2. disease-gene association data
	3. miRNA target gene data
Xuan’s model (2015, Bioinformatics)	1. miRNA-disease association network	Prioritized miRNA-disease associations	Parameter selection problem remains unsolved.
Mork’s model (2014, Bioinformatics)	1. miRNA-protein association network	Prioritized miRNA-disease associations	The model cannot work for diseases without known related miRNA.
	2. protein-disease association network
RLSMDA	1. miRNA functional similarity network	Prioritized miRNA-disease associations	The performance is not satisfactory enough.
	2. disease semantic similarity network
	3. miRNA-disease association network
RBMMMDA	1. miRNA-disease association network	1. Prioritized miRNA-disease associations	Parameter selection problem remains unsolved.
		2. miRNA-disease association types
NTMSDA	1. miRNA functional similarity network	Prioritized miRNA-disease associations	NTMSDA cannot work for diseases without known related miRNA.
	2. disease semantic similarity network
	3. Gaussian interaction profile kernel similarity
	4. miRNA-disease association network
