# Supplementary material for: PRMDA: personalized recommendation-based MiRNA-disease association prediction
Source: Oncotarget. 2017 Sep 18;8(49):85568–83. doi: 10.18632/oncotarget.20996 (PMC5689632; doi:10.18632/oncotarget.20996)
Supplement: Supplementary file 3 [file oncotarget-08-85568-s003.xlsx]

## Sheet: Result
Rank	Disease	miRNA	Score
1	Radiation Injuries	hsa-mir-21	0.716923
2	Schistosomiasis	hsa-mir-18b	0.704322
3	Brain Injury	hsa-mir-21	0.692983
4	Schistosomiasis	hsa-mir-20b	0.668996
5	Autoimmune Diseases	hsa-mir-155	0.658978
6	Carotid Artery Diseases	hsa-mir-21	0.650334
7	Schistosomiasis	hsa-mir-106a	0.64705
8	Behcet Syndrome	hsa-mir-21	0.643655
9	Intracranial Aneurysm	hsa-mir-21	0.636902
10	Burns	hsa-mir-21	0.632775
11	Angina, Unstable	hsa-mir-21	0.632156
12	Cerebral Hemorrhage	hsa-mir-21	0.630177
13	Antiphospholipid Syndrome	hsa-mir-155	0.628998
14	Periodontal Diseases	hsa-mir-548a	0.628773
15	Hypoxia-Ischemia, Brain	hsa-mir-21	0.624053
16	Diabetic Retinopathy	hsa-mir-21	0.622249
17	Moyamoya Disease	hsa-mir-21	0.62106
18	Endomyocardial Fibrosis	hsa-mir-21	0.620875
19	Arrhythmias, Cardiac	hsa-mir-21	0.618202
20	Acute Coronary Syndrome	hsa-mir-21	0.617218
21	Stroke	hsa-mir-21	0.616916
22	Child Development Disorders, Pervasive	hsa-mir-598	0.612397
23	Cerebral Ischemia	hsa-mir-21	0.612103
24	Brain Ischemia	hsa-mir-21	0.610382
25	Cicatrix	hsa-mir-21	0.605989
26	Cataract	hsa-mir-184	0.598768
27	Focal Epithelial Hyperplasia	hsa-mir-548a	0.597268
28	Encephalomyelitis, Autoimmune, Experimental	hsa-mir-146a	0.596174
29	Cardiomegaly	hsa-mir-21	0.596131
30	Hyperglycemia	hsa-mir-21	0.594786
31	Anemia, Sickle Cell	hsa-mir-155	0.592456
32	Cardiomyopathy, Dilated	hsa-mir-133a	0.59218
33	Schistosomiasis	hsa-mir-93	0.591908
34	Dyslipidemias	hsa-mir-122	0.589607
35	Lymphoproliferative Disorders	hsa-mir-155	0.589405
36	Cerebral Infarction	hsa-mir-21	0.589138
37	Diabetes Complications	hsa-mir-21	0.588219
38	Fanconi Anemia	hsa-mir-155	0.584929
39	Arthritis	hsa-mir-146a	0.584504
40	Myopia	hsa-mir-184	0.583809
41	Radiation Injuries	hsa-mir-663a	0.58145
42	Aortic Valve Insufficiency	hsa-mir-21	0.579687
43	Supranuclear Palsy, Progressive	hsa-mir-146a	0.576297
44	Atrial Fibrillation	hsa-mir-21	0.574405
45	Dementia	hsa-mir-146a	0.573993
46	Long QT Syndrome	hsa-mir-21	0.570183
47	Dermatitis, Atopic	hsa-mir-146a	0.569433
48	Anxiety Disorders	hsa-mir-212	0.567046
49	Anoxia	hsa-mir-21	0.566533
50	Frontotemporal Lobar Degeneration	hsa-mir-146a	0.566378
51	Hypertrophy, Left Ventricular	hsa-mir-21	0.565986
52	Keloid	hsa-mir-21	0.56463
53	Sjogren's Syndrome	hsa-mir-155	0.563062
54	Radiation Injuries	hsa-mir-16	0.5627
55	Child Development Disorders, Pervasive	hsa-mir-212	0.562682
56	Autoimmune Diseases	hsa-mir-19b	0.561314
57	Long QT Syndrome	hsa-mir-1	0.561237
58	Lymphoproliferative Disorders	hsa-mir-17	0.557212
59	Intellectual Disability	hsa-mir-155	0.55591
60	Heart Defects, Congenital	hsa-mir-21	0.555666
61	Dementia	hsa-mir-21	0.552898
62	Myocarditis	hsa-mir-21	0.551456
63	Encephalomyelitis, Autoimmune, Experimental	hsa-mir-21	0.550559
64	Hearing Loss	hsa-mir-21	0.548227
65	Scleroderma, Localized	hsa-mir-146a	0.546957
66	Hearing Loss	hsa-mir-155	0.546151
67	Amyotrophic Lateral Sclerosis	hsa-mir-146a	0.546127
68	Pain	hsa-mir-21	0.545857
69	Neutropenia	hsa-mir-17	0.544684
70	Down Syndrome	hsa-mir-21	0.544564
71	Hyperglycemia	hsa-mir-155	0.543778
72	Cardiomyopathies	hsa-mir-133a	0.54356
73	Alopecia	hsa-mir-21	0.542976
74	Eczema	hsa-mir-21	0.542608
75	Aortic Valve Insufficiency	hsa-mir-133a	0.542051
76	AIDS Dementia Complex	hsa-mir-146a	0.541969
77	Tourette Syndrome	hsa-mir-146a	0.541668
78	Aortic Valve Stenosis	hsa-mir-133a	0.541093
79	Graft vs Host Disease	hsa-mir-19b	0.539284
80	Aortic Aneurysm, Abdominal	hsa-mir-133a	0.538859
81	Rhinitis, Allergic, Perennial	hsa-mir-146a	0.537845
82	Intellectual Disability	hsa-mir-21	0.537271
83	Psychotic Disorders	hsa-mir-598	0.537201
84	Pain	hsa-mir-155	0.535725
85	Demyelinating Diseases	hsa-mir-146a	0.535006
86	Chondrodysplasia Punctata	hsa-mir-637	0.534829
87	Central Nervous System Diseases	hsa-mir-146a	0.533355
88	Graves Disease	hsa-mir-155	0.533122
89	Pemphigus, Benign Familial	hsa-mir-21	0.532555
90	Polycythemia Vera	hsa-mir-17	0.532376
91	Neutropenia	hsa-mir-155	0.532362
92	Neutropenia	hsa-mir-20a	0.530821
93	Myocardial Ischemia	hsa-mir-133a	0.529183
94	Atrophy	hsa-mir-133a	0.528678
95	Antiphospholipid Syndrome	hsa-mir-17	0.528636
96	Angina, Unstable	hsa-mir-155	0.528567
97	Lymphoproliferative Disorders	hsa-mir-20a	0.52848
98	Heart Diseases	hsa-mir-133a	0.528256
99	Metabolic Diseases	hsa-mir-21	0.527709
100	Muscular Dystrophy, Facioscapulohumeral	hsa-mir-206	0.526652
101	Periodontal Diseases	hsa-mir-21	0.526504
102	Lymphoproliferative Disorders	hsa-mir-19b	0.526054
103	Endomyocardial Fibrosis	hsa-mir-133a	0.525972
104	Anemia, Sickle Cell	hsa-mir-92a	0.525968
105	Anxiety Disorders	hsa-mir-598	0.525716
106	Myopia	hsa-mir-337	0.52478
107	Schistosomiasis	hsa-mir-106b	0.5247
108	Antiphospholipid Syndrome	hsa-mir-146a	0.524209
109	Autoimmune Diseases	hsa-mir-17	0.523884
110	Brain Injury	hsa-mir-146a	0.523598
111	Eye Abnormalities	hsa-mir-1	0.523272
112	Carotid Artery Diseases	hsa-mir-155	0.521843
113	Amyotrophic Lateral Sclerosis	hsa-mir-21	0.521019
114	Graft vs Host Disease	hsa-mir-17	0.518761
115	Cicatrix	hsa-mir-1236	0.518207
116	Myocardial Reperfusion Injury	hsa-mir-133a	0.517691
117	Brain Injuries	hsa-mir-146a	0.517561
118	Hepatitis, Chronic	hsa-mir-122	0.516951
119	Pemphigus, Benign Familial	hsa-mir-146a	0.516798
120	Leprosy	hsa-mir-146a	0.51643
121	Autoimmune Diseases	hsa-mir-20a	0.516076
122	Leukemia, lymphoblastic, Acute	hsa-mir-17	0.515635
123	Diabetes Complications	hsa-mir-126	0.514824
124	Polycythemia Vera	hsa-mir-20a	0.514375
125	Angina, Unstable	hsa-mir-133a	0.514307
126	Hypertrophy, Left Ventricular	hsa-mir-1	0.514051
127	Fibrosis	hsa-mir-1236	0.513793
128	Nasal Polyps	hsa-mir-155	0.51134
129	Diabetic Retinopathy	hsa-mir-155	0.510654
130	Myocarditis	hsa-mir-133a	0.510537
131	Graft vs Host Disease	hsa-mir-16	0.510309
132	Psychotic Disorders	hsa-mir-106b	0.509819
133	Focal Epithelial Hyperplasia	hsa-mir-146a	0.509751
134	Lymphoproliferative Disorders	hsa-mir-92a	0.509688
135	Myasthenia Gravis	hsa-mir-155	0.509621
136	Eye Abnormalities	hsa-mir-133a	0.508836
137	Hypoxia-Ischemia, Brain	hsa-mir-146a	0.508087
138	Leukemia, lymphoblastic, Chronic	hsa-mir-17	0.508076
139	Coronary Artery Disease	hsa-mir-133a	0.507874
140	Graft vs Host Disease	hsa-mir-20a	0.50781
141	Diabetes Mellitus, Type 1	hsa-mir-155	0.507458
142	Lymphoma, Non-Hodgkin	hsa-mir-17	0.506498
143	Mycosis Fungoides	hsa-mir-17	0.506338
144	Lymphoproliferative Disorders	hsa-mir-18a	0.505501
145	Dyspepsia	hsa-mir-1236	0.50529
146	Keloid	hsa-mir-146a	0.504904
147	Nasal Polyps	hsa-mir-21	0.504664
148	Precursor B-Cell Lymphoblastic Leukemia-Lymphoma	hsa-mir-17	0.503899
149	Anemia, Sickle Cell	hsa-mir-17	0.503792
150	Ischemia	hsa-mir-1236	0.503165
151	Parkinson Disease	hsa-mir-146a	0.503134
152	Dyspepsia	hsa-mir-21	0.503094
153	Creutzfeldt-Jakob Syndrome	hsa-mir-21	0.502481
154	Aortic Aneurysm, Abdominal	hsa-mir-1	0.50238
155	Panic Disorder	hsa-mir-212	0.502201
156	Lymphoma, Large B-Cell, Diffuse	hsa-mir-17	0.501966
157	Cholesteatoma	hsa-mir-146a	0.50178
158	Fibrosis	hsa-mir-155	0.501776
159	Precursor T-Cell Lymphoblastic Leukemia-Lymphoma	hsa-mir-17	0.501701
160	Lymphoproliferative Disorders	hsa-mir-19a	0.501382
161	Anoxia	hsa-mir-155	0.501225
162	Spinal Cord Injuries	hsa-mir-146a	0.501005
163	Scleroderma, Localized	hsa-mir-21	0.500571
164	Hypoxia-Ischemia, Brain	hsa-mir-155	0.500559
165	Supranuclear Palsy, Progressive	hsa-mir-21	0.500171
166	Leukemia, Biphenotypic, Acute	hsa-mir-17	0.500088
167	Lymphoma, Extranodal NK-T-Cell	hsa-mir-17	0.500067
168	Gout	hsa-mir-146a	0.500008
169	Lymphoma, T-Cell	hsa-mir-155	0.499572
170	Pain	hsa-mir-146a	0.499033
171	Lymphoma, Mantle-Cell	hsa-mir-155	0.498098
172	Carotid Artery Diseases	hsa-mir-146a	0.496869
173	Schistosomiasis	hsa-mir-18a	0.496638
174	Focal Epithelial Hyperplasia	hsa-mir-155	0.496182
175	Vitiligo	hsa-mir-146a	0.496025
176	Lymphoma, Primary Effusion	hsa-mir-17	0.49593
177	Moyamoya Disease	hsa-mir-155	0.495803
178	Osteolysis	hsa-mir-133a	0.495715
179	Autoimmune Diseases	hsa-mir-146a	0.495026
180	Leukemia, lymphoblastic, Chronic	hsa-mir-18a	0.494854
181	Sezary Syndrome	hsa-mir-155	0.494674
182	Encephalomyelitis, Autoimmune, Experimental	hsa-mir-16	0.494655
183	Graves Disease	hsa-mir-146a	0.494397
184	Radiation Injuries	hsa-mir-203	0.494361
185	Cocaine-Related Disorders	hsa-mir-122	0.494335
186	Sezary Syndrome	hsa-mir-17	0.494097
187	Diabetes Complications	hsa-mir-200b	0.494008
188	Burns	hsa-mir-16	0.493682
189	Myocardial Reperfusion Injury	hsa-mir-155	0.493372
190	Marek Disease	hsa-mir-17	0.493305
191	Eczema	hsa-mir-125b	0.492951
192	Nervous System Diseases	hsa-mir-146a	0.492881
193	Anoxia	hsa-mir-1236	0.492838
194	Sarcoma, Ewing's	hsa-mir-21	0.492756
195	Anemia, Sickle Cell	hsa-mir-20a	0.492436
196	Atrophy	hsa-mir-21	0.492221
197	Vascular Diseases	hsa-mir-133a	0.492183
198	Eosinophilic Esophagitis	hsa-mir-155	0.49214
199	Metabolic Diseases	hsa-mir-155	0.491522
200	Dermatitis, Atopic	hsa-mir-155	0.491314
201	Mycosis Fungoides	hsa-mir-18a	0.49126
202	Leukemia, lymphoblastic, Chronic	hsa-mir-19b	0.491082
203	Keloid	hsa-mir-29b	0.490925
204	Rhinitis, Allergic, Perennial	hsa-mir-155	0.489917
205	Lymphoma, Primary Effusion	hsa-mir-155	0.489875
206	Cicatrix	hsa-mir-155	0.489407
207	Reperfusion Injury	hsa-mir-155	0.488871
208	Wounds and Injuries	hsa-mir-663a	0.488174
209	Leukemia, lymphoblastic, Acute	hsa-mir-155	0.48809
210	Mycosis Fungoides	hsa-mir-20a	0.487938
211	Reperfusion Injury	hsa-mir-133a	0.487347
212	Leukemia, lymphoblastic, Chronic	hsa-mir-20a	0.487287
213	Brain Ischemia	hsa-mir-155	0.487264
214	Leukemia, lymphoblastic, Acute	hsa-mir-20a	0.487128
215	Diabetes Complications	hsa-mir-146a	0.48681
216	Acquired Immunodeficiency Syndrome	hsa-mir-146a	0.486475
217	Mycosis Fungoides	hsa-mir-19b	0.486258
218	Marek Disease	hsa-mir-155	0.485986
219	Multiple Myeloma	hsa-mir-155	0.485523
220	Lymphoma, Non-Hodgkin	hsa-mir-20a	0.48549
221	Hyperglycemia	hsa-mir-146a	0.484626
222	Cardiomyopathy, Dilated	hsa-mir-1	0.484547
223	Angina, Unstable	hsa-mir-1	0.48409
224	Eclampsia	hsa-mir-155	0.483034
225	Neutropenia	hsa-mir-92a	0.482992
226	Huntington Disease	hsa-mir-21	0.482844
227	Antiphospholipid Syndrome	hsa-mir-16	0.481944
228	Down Syndrome	hsa-mir-133a	0.481625
229	Lymphoma, Large B-Cell, Diffuse	hsa-mir-20a	0.48141
230	Long QT Syndrome	hsa-mir-30b	0.48135
231	Brain Injury	hsa-let-7i	0.481256
232	Lymphoma, Non-Hodgkin	hsa-mir-18a	0.480831
233	Leukemia, lymphoblastic, Chronic	hsa-mir-19a	0.480473
234	Precursor T-Cell Lymphoblastic Leukemia-Lymphoma	hsa-mir-20a	0.480394
235	Lipid Metabolism Disorders	hsa-mir-21	0.480211
236	Tourette Syndrome	hsa-mir-29b	0.480003
237	Myasthenia Gravis	hsa-mir-146a	0.47981
238	Lymphoma, Extranodal NK-T-Cell	hsa-mir-92a	0.479805
239	Schizophrenia	hsa-mir-598	0.479761
240	Graft vs Host Disease	hsa-mir-146a	0.479666
241	Leukemia, lymphoblastic, Acute	hsa-mir-18a	0.479236
242	Fanconi Anemia	hsa-mir-21	0.479156
243	Fragile X Syndrome	hsa-mir-146a	0.478788
244	Lymphoma, Large B-Cell, Diffuse	hsa-mir-19b	0.478199
245	Retinal Degeneration	hsa-mir-184	0.477992
246	Lymphoma, Large B-Cell, Diffuse	hsa-mir-18a	0.477821
247	Hyperglycemia	hsa-mir-126	0.47776
248	Cerebral Infarction	hsa-mir-155	0.477523
249	Cardiovascular Diseases	hsa-mir-133a	0.477378
250	Lymphoma, Primary Effusion	hsa-mir-18a	0.477314
251	Hepatitis C, Chronic	hsa-mir-199a	0.477123
252	Lymphoma, Extranodal NK-T-Cell	hsa-mir-18a	0.477063
253	Lymphoma, Extranodal NK-T-Cell	hsa-mir-20a	0.477049
254	Lymphoma, Extranodal NK-T-Cell	hsa-mir-19b	0.476618
255	Amyloidosis	hsa-mir-548c	0.476541
256	Lymphoma, Primary Effusion	hsa-mir-19b	0.476456
257	Antiphospholipid Syndrome	hsa-mir-18a	0.476135
258	Sezary Syndrome	hsa-mir-20a	0.475549
259	Precursor Cell Lymphoblastic Leukemia-Lymphoma	hsa-mir-20a	0.475546
260	Radiation Injuries	hsa-let-7i	0.475393
261	Graft vs Host Disease	hsa-mir-18a	0.475392
262	Lymphoma, Primary Effusion	hsa-mir-20a	0.475039
263	HIV Infection	hsa-mir-146a	0.474458
264	Liver Diseases, Alcoholic	hsa-mir-122	0.474391
265	Sezary Syndrome	hsa-mir-19b	0.474265
266	Leukemia, lymphoblastic, Chronic	hsa-mir-155	0.474166
267	Intellectual Disability	hsa-mir-146a	0.474034
268	Lymphoma, Non-Hodgkin	hsa-mir-19b	0.473969
269	Precursor T-Cell Lymphoblastic Leukemia-Lymphoma	hsa-mir-155	0.473486
270	Aortic Valve Insufficiency	hsa-mir-523	0.47319
271	Antiphospholipid Syndrome	hsa-mir-19a	0.473122
272	Waldenstrom Macroglobulinemia	hsa-mir-21	0.473078
273	Pulmonary Embolism	hsa-mir-21	0.473059
274	Frontotemporal Lobar Degeneration	hsa-mir-21	0.473028
275	Precursor B-Cell Lymphoblastic Leukemia-Lymphoma	hsa-mir-20a	0.473007
276	Waldenstrom Macroglobulinemia	hsa-mir-17	0.472946
277	Mycosis Fungoides	hsa-mir-19a	0.472763
278	Down Syndrome	hsa-mir-146a	0.472489
279	Central Nervous System Diseases	hsa-mir-21	0.472473
280	Lymphoma, Non-Hodgkin	hsa-mir-92a	0.472426
281	Arrhythmias, Cardiac	hsa-mir-30b	0.47234
282	Alopecia	hsa-mir-146a	0.472313
283	Hepatitis	hsa-mir-199a	0.472311
284	Myocardial Ischemia	hsa-mir-1	0.47167
285	Aortic Valve Stenosis	hsa-mir-1	0.470951
286	Leukemia, Biphenotypic, Acute	hsa-mir-20a	0.470795
287	Crohn Disease	hsa-mir-155	0.4707
288	Gerstmann-Straussler-Scheinker Disease	hsa-mir-21	0.470481
289	Psychotic Disorders	hsa-mir-132	0.470284
290	Anoxia	hsa-mir-133a	0.470269
291	Radiation Injuries	hsa-mir-145	0.470084
292	Leukemia, lymphoblastic, Acute	hsa-mir-19b	0.469923
293	Marek Disease	hsa-mir-20a	0.469668
294	Tourette Syndrome	hsa-mir-21	0.468858
295	Sjogren's Syndrome	hsa-mir-21	0.468853
296	Precursor B-Cell Lymphoblastic Leukemia-Lymphoma	hsa-mir-19b	0.46865
297	Precursor Cell Lymphoblastic Leukemia-Lymphoma	hsa-mir-19b	0.46844
298	Cicatrix	hsa-mir-29a	0.468007
299	Leukemia, Myeloid, Chronic-Phase	hsa-mir-17	0.467674
300	Leukemia, lymphoblastic, Chronic	hsa-mir-92a	0.467544
301	Precursor Cell Lymphoblastic Leukemia-Lymphoma	hsa-mir-18a	0.467319
302	Cardiomyopathies	hsa-mir-1	0.467141
303	Myocardial Reperfusion Injury	hsa-mir-1	0.467137
304	Radiation Injuries	hsa-mir-9	0.467038
305	Graft vs Host Disease	hsa-mir-19a	0.466864
306	Sezary Syndrome	hsa-mir-18a	0.466831
307	Sarcoma, Synovial	hsa-mir-21	0.466775
308	Cerebral Hemorrhage	hsa-mir-146a	0.46638
309	Graft vs Host Disease	hsa-mir-92a	0.465898
310	Hearing Loss	hsa-mir-146a	0.465846
311	Aortic Valve Insufficiency	hsa-mir-1	0.465638
312	Vitiligo	hsa-mir-21	0.465623
313	Leukemia, Biphenotypic, Acute	hsa-mir-19b	0.465481
314	Precursor B-Cell Lymphoblastic Leukemia-Lymphoma	hsa-mir-18a	0.465252
315	Marek Disease	hsa-mir-18a	0.465227
316	Brain Ischemia	hsa-mir-146a	0.464948
317	Myeloproliferative Disorders	hsa-mir-16	0.464665
318	Arthritis, Psoriatic	hsa-mir-223	0.46441
319	Precursor Cell Lymphoblastic Leukemia-Lymphoma	hsa-mir-155	0.464243
320	Lymphoma, Large B-Cell, Diffuse	hsa-mir-92a	0.464095
321	Neurofibromatosis 2	hsa-mir-21	0.463318
322	Atrophy	hsa-mir-1236	0.463304
323	Cataract	hsa-mir-376b	0.463082
324	Down Syndrome	hsa-mir-1	0.462889
325	Myeloproliferative Disorders	hsa-mir-21	0.46272
326	Brain Injuries	hsa-mir-29c	0.462495
327	Precursor T-Cell Lymphoblastic Leukemia-Lymphoma	hsa-mir-18a	0.462433
328	Intracranial Aneurysm	hsa-mir-155	0.462347
329	Metabolic Diseases	hsa-mir-126	0.462229
330	Leukemia, Biphenotypic, Acute	hsa-mir-18a	0.462069
331	Muscular Dystrophy, Facioscapulohumeral	hsa-mir-1	0.462016
332	Precursor T-Cell Lymphoblastic Leukemia-Lymphoma	hsa-mir-19b	0.461968
333	Diabetes Mellitus	hsa-mir-200b	0.461833
334	Precursor B-Cell Lymphoblastic Leukemia-Lymphoma	hsa-mir-155	0.461601
335	Lymphoma, Non-Hodgkin	hsa-mir-19a	0.461155
336	Myocardial Ischemia	hsa-mir-155	0.461108
337	Cerebellar Neoplasms	hsa-mir-21	0.461081
338	Acute Lung Injury	hsa-mir-21	0.460883
339	Dyspepsia	hsa-mir-297	0.460847
340	Prolactinoma	hsa-mir-21	0.460749
341	Anemia, Sickle Cell	hsa-mir-21	0.4605
342	Lymphoma, Large B-Cell, Diffuse	hsa-mir-19a	0.460483
343	Lymphoma, Extranodal NK-T-Cell	hsa-mir-19a	0.459966
344	Cerebral Ischemia	hsa-mir-155	0.459668
345	Neurodegenerative Diseases	hsa-mir-21	0.459372
346	Burns	hsa-mir-34a	0.459112
347	Radiation Injuries	hsa-mir-483	0.458915
348	Anxiety Disorders	hsa-mir-106b	0.458866
349	Muscular Dystrophies	hsa-mir-1	0.458611
350	Tourette Syndrome	hsa-mir-34b	0.458529
351	Nervous System Diseases	hsa-mir-21	0.458277
352	Pituitary Neoplasms	hsa-mir-21	0.458252
353	Brain Ischemia	hsa-mir-133a	0.458229
354	Cardiomegaly	hsa-mir-30b	0.458093
355	Fatty Liver	hsa-mir-122	0.458033
356	Odontogenic Tumors	hsa-mir-21	0.457685
357	Diabetes Mellitus, Type 2	hsa-mir-155	0.457443
358	Chordoma	hsa-mir-21	0.457113
359	Lymphoma, Primary Effusion	hsa-mir-92a	0.457099
360	Fanconi Anemia	hsa-mir-17	0.456982
361	Waldenstrom Macroglobulinemia	hsa-mir-20a	0.456905
362	Lymphoma, Large-Cell, Anaplastic	hsa-mir-21	0.456888
363	Sjogren's Syndrome	hsa-mir-19b	0.456662
364	Myopia	hsa-let-7b	0.45663
365	Graft vs Host Disease	hsa-mir-21	0.456603
366	Lymphoma, Primary Effusion	hsa-mir-19a	0.45657
367	Marek Disease	hsa-mir-19b	0.456538
368	Periodontitis	hsa-mir-21	0.456421
369	Lymphoma, Extranodal NK-T-Cell	hsa-mir-21	0.456167
370	Stroke	hsa-mir-146a	0.455966
371	Leukemia, lymphoblastic, Acute	hsa-mir-19a	0.455046
372	Leukoplakia, Oral	hsa-mir-21	0.454956
373	Choriocarcinoma	hsa-mir-21	0.454914
374	Arthritis	hsa-mir-155	0.454633
375	Neutropenia	hsa-mir-19b	0.454544
376	Sezary Syndrome	hsa-mir-19a	0.454492
377	Mycosis Fungoides	hsa-mir-21	0.454349
378	Autoimmune Diseases	hsa-mir-18a	0.454126
379	Liposarcoma	hsa-mir-21	0.454015
380	Heart Diseases	hsa-mir-523	0.453859
381	Hemangiosarcoma	hsa-mir-21	0.453625
382	Encephalomyelitis, Autoimmune, Experimental	hsa-mir-17	0.453193
383	Lymphoma, Mantle-Cell	hsa-mir-21	0.453013
384	Leukemia, Biphenotypic, Acute	hsa-mir-155	0.45282
385	Lung Diseases	hsa-mir-668	0.452787
386	Autoimmune Diseases	hsa-mir-19a	0.452739
387	Neutropenia	hsa-mir-18a	0.452736
388	Precursor Cell Lymphoblastic Leukemia-Lymphoma	hsa-mir-92a	0.452696
389	Cardiomyopathy, Hypertrophic	hsa-mir-30b	0.452262
390	Diabetes Mellitus, Type 1	hsa-mir-146a	0.452085
391	Lymphoma, Primary Effusion	hsa-mir-21	0.451968
392	Sezary Syndrome	hsa-mir-92a	0.451763
393	Lymphoma, T-Cell	hsa-mir-21	0.451691
394	Arthritis	hsa-mir-223	0.450956
395	Radiation Injuries	hsa-let-7a	0.450516
396	Colitis	hsa-mir-145	0.450507
397	Panic Disorder	hsa-mir-598	0.450494
398	Schistosomiasis	hsa-mir-20a	0.450244
399	Autoimmune Diseases	hsa-mir-21	0.450101
400	Osteolysis	hsa-mir-146a	0.449743
401	Waldenstrom Macroglobulinemia	hsa-mir-92a	0.449695
402	Arrhythmias, Cardiac	hsa-mir-155	0.449559
403	Neutropenia	hsa-mir-19a	0.449533
404	Precursor Cell Lymphoblastic Leukemia-Lymphoma	hsa-mir-19a	0.449257
405	Odontogenic Tumors	hsa-mir-17	0.448931
406	Leukemia, lymphoblastic, Acute	hsa-mir-92a	0.448841
407	Colitis	hsa-mir-21	0.44873
408	Anemia, Sickle Cell	hsa-mir-19a	0.44867
409	Precursor B-Cell Lymphoblastic Leukemia-Lymphoma	hsa-mir-19a	0.448584
410	Leukemia, Myelogenous, Chronic, BCR-ABL Positive	hsa-mir-17	0.448449
411	Albuminuria	hsa-mir-155	0.448221
412	Moyamoya Disease	hsa-mir-133a	0.447993
413	Precursor T-Cell Lymphoblastic Leukemia-Lymphoma	hsa-mir-92a	0.447978
414	Leukemia, lymphoblastic, Acute	hsa-mir-21	0.447838
415	Amyotrophic Lateral Sclerosis	hsa-mir-29c	0.447675
416	Dyspepsia	hsa-mir-133a	0.44741
417	Atrophy	hsa-mir-155	0.447086
418	Colitis	hsa-mir-126	0.446974
419	Endomyocardial Fibrosis	hsa-mir-1	0.446719
420	Heart Diseases	hsa-mir-1	0.446552
421	Kidney Failure, Acute	hsa-mir-200c	0.446528
422	Leukemia, Biphenotypic, Acute	hsa-mir-19a	0.446402
423	Precursor T-Cell Lymphoblastic Leukemia-Lymphoma	hsa-mir-19a	0.446361
424	Arthritis, Psoriatic	hsa-mir-21	0.44626
425	Diabetes Mellitus, Type 1	hsa-mir-21	0.445954
426	Acute Lung Injury	hsa-mir-155	0.445946
427	Cerebral Hemorrhage	hsa-mir-133a	0.445509
428	Burkitt Lymphoma	hsa-mir-21	0.445342
429	Osteosarcoma	hsa-mir-145	0.445269
430	Waldenstrom Macroglobulinemia	hsa-mir-19b	0.445137
431	Fibrosarcoma	hsa-mir-21	0.445046
432	Osteosarcoma	hsa-mir-17	0.444508
433	Leukemia, Promyelocytic, Acute	hsa-mir-17	0.44447
434	Precursor B-Cell Lymphoblastic Leukemia-Lymphoma	hsa-mir-92a	0.444422
435	Aortic Aneurysm, Abdominal	hsa-mir-155	0.444402
436	Brain Injury	hsa-mir-155	0.444128
437	Tongue Neoplasms	hsa-mir-21	0.444096
438	Cardiomegaly	hsa-mir-155	0.443889
439	Aortic Valve Stenosis	hsa-mir-523	0.443719
440	Leiomyosarcoma	hsa-mir-18a	0.443457
441	Hepatitis B, Chronic	hsa-mir-199a	0.44336
442	Myositis Ossificans	hsa-mir-335	0.443138
443	Leukemia, Myeloid, Chronic-Phase	hsa-mir-20a	0.443124
444	Myopia	hsa-mir-139	0.443003
445	Child Development Disorders, Pervasive	hsa-mir-132	0.442912
446	Vascular Diseases	hsa-mir-155	0.442893
447	Giant Cell Tumors	hsa-mir-145	0.442841
448	Brain Injuries	hsa-mir-16	0.442833
449	Cocaine-Related Disorders	hsa-mir-192	0.442704
450	Colorectal Neoplasms, Hereditary Nonpolyposis	hsa-mir-21	0.442478
451	Renal Insufficiency	hsa-mir-200b	0.442289
452	HIV Infections	hsa-mir-21	0.442156
453	Sarcoma, Synovial	hsa-mir-145	0.442075
454	Carcinoma, Basal Cell	hsa-mir-21	0.442055
455	Atrial Fibrillation	hsa-mir-1	0.441995
456	Glioblastoma	hsa-mir-17	0.441984
457	Leukemia, Biphenotypic, Acute	hsa-mir-92a	0.441981
458	Marek Disease	hsa-mir-21	0.441936
459	Focal Epithelial Hyperplasia	hsa-let-7a	0.441777
460	Hemangiosarcoma	hsa-mir-34a	0.441754
461	Prion Diseases	hsa-mir-21	0.441673
462	Dyslipidemias	hsa-mir-155	0.441671
463	Anus Neoplasms	hsa-mir-145	0.441644
464	Long QT Syndrome	hsa-mir-155	0.441547
465	Autoimmune Diseases	hsa-mir-92a	0.441462
466	Rhabdomyosarcoma	hsa-mir-21	0.441403
467	Diabetic Nephropathies	hsa-mir-155	0.441237
468	Waldenstrom Macroglobulinemia	hsa-mir-18a	0.441075
469	Giant Cell Tumors	hsa-mir-21	0.440926
470	Hepatitis	hsa-mir-200a	0.440849
471	Panic Disorder	hsa-mir-106b	0.440845
472	Precursor T-Cell Lymphoblastic Leukemia-Lymphoma	hsa-mir-125b	0.4408
473	Radiation Injuries	hsa-mir-143	0.440742
474	Supranuclear Palsy, Progressive	hsa-mir-29b	0.440524
475	RNA Virus Infections	hsa-mir-30c	0.440433
476	Cardiomyopathies	hsa-mir-523	0.440131
477	Schistosomiasis	hsa-mir-17	0.440044
478	Intracranial Aneurysm	hsa-mir-133a	0.439902
479	Myocarditis	hsa-mir-523	0.43989
480	Adenoma	hsa-mir-17	0.439881
481	Leukemia, Myeloid, Chronic-Phase	hsa-mir-155	0.439723
482	Marek Disease	hsa-mir-92a	0.439595
483	Carotid Artery Diseases	hsa-mir-133a	0.439373
484	Kidney Failure, Acute	hsa-mir-429	0.439322
485	Leukemia, lymphoblastic, Chronic	hsa-mir-125b	0.439286
486	Fanconi Anemia	hsa-mir-20a	0.439281
487	Lymphoproliferative Disorders	hsa-mir-21	0.439179
488	Brain Injury	hsa-mir-16	0.439174
489	Moyamoya Disease	hsa-mir-1	0.439028
490	Lupus Nephritis	hsa-mir-155	0.438997
491	Muscular Disorders, Atrophic	hsa-mir-206	0.438949
492	Pulmonary Fibrosis	hsa-mir-668	0.438915
493	Nevus, Pigmented	hsa-mir-21	0.438572
494	Hepatoblastoma	hsa-mir-21	0.438571
495	Distal Myopathies	hsa-mir-21	0.438567
496	Brain Ischemia	hsa-mir-1	0.438348
497	Periodontitis	hsa-mir-146a	0.438343
498	Cardiomyopathies	hsa-mir-30b	0.43823
499	Amyloidosis	hsa-mir-21	0.438211
500	Lipid Metabolism Disorders	hsa-mir-155	0.43808
501	Hypertrophy	hsa-mir-1236	0.437909
502	Hepatitis C, Chronic	hsa-mir-448	0.437886
503	Ependymoma	hsa-mir-21	0.437772
504	Child Development Disorders, Pervasive	hsa-mir-652	0.437754
505	Periodontal Diseases	hsa-let-7a	0.437723
506	Marek Disease	hsa-mir-19a	0.437637
507	Carcinoma, Ehrlich Tumor	hsa-mir-21	0.437233
508	Hematologic Neoplasms	hsa-mir-21	0.43723
509	Anxiety Disorders	hsa-mir-132	0.437222
510	Hamartoma Syndrome, Multiple	hsa-mir-17	0.43715
511	Renal Insufficiency	hsa-mir-21	0.4371
512	Metabolic Diseases	hsa-mir-122	0.436832
513	Sepsis	hsa-mir-21	0.436754
514	Cataract	hsa-mir-125a	0.436708
515	Cerebral Infarction	hsa-mir-133a	0.436664
516	Cystic Fibrosis	hsa-mir-21	0.436501
517	Intracranial Aneurysm	hsa-mir-146a	0.436413
518	Burns	hsa-mir-145	0.436267
519	Nevus, Pigmented	hsa-mir-17	0.436108
520	Anemia, Sickle Cell	hsa-mir-16	0.436054
521	Retinal Neovascularization	hsa-mir-21	0.43604
522	Leukemia-Lymphoma, Adult T-Cell	hsa-mir-125b	0.435747
523	Brain Injuries	hsa-mir-155	0.435728
524	Neutropenia	hsa-mir-16	0.43568
525	Sarcoma, Kaposi	hsa-mir-17	0.43529
526	Alopecia	hsa-mir-155	0.435184
527	Liposarcoma	hsa-mir-17	0.434865
528	AIDS Dementia Complex	hsa-mir-155	0.434719
529	HIV Infection	hsa-mir-21	0.434655
530	Sarcoma	hsa-mir-21	0.434634
531	Fibrosis	hsa-mir-133a	0.434625
532	Neoplasms, Germ Cell and Embryonal	hsa-mir-21	0.434562
533	Leukemia, Promyelocytic, Acute	hsa-mir-18a	0.434419
534	Eclampsia	hsa-mir-20a	0.434003
535	Antiphospholipid Syndrome	hsa-mir-92a	0.433958
536	Diabetes Mellitus, Type 2	hsa-mir-200b	0.43387
537	Liposarcoma	hsa-mir-34a	0.433745
538	Irritable Bowel Syndrome	hsa-mir-155	0.433734
539	Nasal Polyps	hsa-mir-133a	0.433678
540	Leiomyosarcoma	hsa-mir-21	0.433598
541	Polycystic Kidney Diseases	hsa-mir-200a	0.433409
542	Nasopharyngeal Neoplasms	hsa-mir-21	0.433134
543	Oligodendroglioma	hsa-mir-21	0.432964
544	Renal Insufficiency	hsa-mir-200a	0.432923
545	Leukemia, Promyelocytic, Acute	hsa-mir-20a	0.432871
546	Inflammatory Bowel Diseases	hsa-mir-126	0.432792
547	Hepatitis B, Chronic	hsa-mir-200a	0.432738
548	Leiomyosarcoma	hsa-mir-34a	0.432648
549	Inflammatory Bowel Diseases	hsa-mir-145	0.43253
550	Sjogren's Syndrome	hsa-mir-223	0.432494
551	Retinoblastoma	hsa-mir-21	0.432469
552	Sarcoma, Kaposi	hsa-mir-21	0.432463
553	Diabetic Retinopathy	hsa-mir-146a	0.432446
554	Neurilemmoma	hsa-mir-21	0.432413
555	Leukemia, B-Cell	hsa-mir-21	0.432181
556	Odontogenic Tumors	hsa-mir-20a	0.432168
557	Acquired Immunodeficiency Syndrome	hsa-mir-21	0.432098
558	Pheochromocytoma	hsa-mir-21	0.431874
559	Panic Disorder	hsa-mir-148b	0.431712
560	Angina, Unstable	hsa-mir-146a	0.431425
561	Antiphospholipid Syndrome	hsa-mir-21	0.431417
562	Mastocytosis, Systemic	hsa-mir-21	0.431305
563	Vascular Diseases	hsa-mir-1	0.431264
564	Vascular Calcification	hsa-mir-21	0.431262
565	Sarcoma, Kaposi	hsa-mir-18a	0.431213
566	Psychotic Disorders	hsa-mir-7	0.431175
567	Sarcoma, Ewing	hsa-mir-34a	0.43106
568	Meningioma	hsa-mir-21	0.430839
569	Carcinoma, Neuroendocrine	hsa-mir-17	0.430396
570	Encephalomyelitis, Autoimmune, Experimental	hsa-mir-29b	0.430291
571	Leiomyoma	hsa-mir-21	0.430062
572	Osteolysis	hsa-mir-19b	0.429902
573	Dyslipidemias	hsa-mir-21	0.429897
574	Keratoconus	hsa-mir-142	0.429885
575	Pulmonary Disease, Chronic Obstructive	hsa-mir-668	0.429864
576	Waldenstrom Macroglobulinemia	hsa-mir-19a	0.429834
577	Hamartoma Syndrome, Multiple	hsa-mir-18a	0.429709
578	Cerebral Infarction	hsa-mir-145	0.429657
579	Endomyocardial Fibrosis	hsa-mir-30b	0.429549
580	Liposarcoma	hsa-mir-145	0.429339
581	Keratoconus	hsa-mir-376b	0.429115
582	Myopia	hsa-mir-376b	0.429054
583	Muscular Dystrophy, Facioscapulohumeral	hsa-mir-21	0.429033
584	Cerebral Ischemia	hsa-mir-146a	0.429027
585	Radiation Injuries	hsa-mir-15b	0.429024
586	Odontogenic Tumors	hsa-mir-18a	0.429012
587	Amyloidosis	hsa-mir-377	0.42891
588	Precursor T-Cell Lymphoblastic Leukemia-Lymphoma	hsa-mir-21	0.428898
589	Myotonic Dystrophy	hsa-mir-146a	0.42875
590	Hyperglycemia	hsa-mir-29c	0.428639
591	Burns	hsa-mir-483	0.428133
592	Psychotic Disorders	hsa-mir-219	0.427957
593	Leukemia-Lymphoma, Adult T-Cell	hsa-mir-21	0.427702
594	Liver Cirrhosis	hsa-mir-122	0.427624
595	Glomerulonephritis, IGA	hsa-mir-21	0.4276
596	Renal Insufficiency	hsa-mir-141	0.427499
597	Rhinitis, Allergic, Perennial	hsa-mir-21	0.427484
598	Intracranial Aneurysm	hsa-mir-1	0.427144
599	Eclampsia	hsa-mir-17	0.427099
600	Anemia, Sickle Cell	hsa-mir-19b	0.427052
601	Cardiomyopathy, Dilated	hsa-mir-30b	0.426948
602	Leiomyosarcoma	hsa-mir-17	0.426944
603	Osteolysis	hsa-mir-206	0.426693
604	Polycystic Kidney Diseases	hsa-mir-200b	0.426495
605	Coronary Artery Disease	hsa-mir-155	0.426467
606	Dyslipidemias	hsa-mir-548c	0.42644
607	Liposarcoma	hsa-mir-18a	0.426309
608	Dementia	hsa-mir-29b	0.426273
609	Chlamydia Infections	hsa-mir-21	0.426077
610	Giant Cell Tumors	hsa-mir-34a	0.426062
611	Diabetic Retinopathy	hsa-mir-126	0.426034
612	Keloid	hsa-mir-155	0.425915
613	Leukemia, Myelogenous, Chronic, BCR-ABL Positive	hsa-mir-20a	0.425897
614	Rhabdomyosarcoma	hsa-mir-17	0.425736
615	Renal Insufficiency	hsa-mir-429	0.425722
616	Psychotic Disorders	hsa-mir-346	0.425568
617	Leukemia, lymphoblastic, Acute	hsa-mir-34a	0.425457
618	Neoplasms, Germ Cell and Embryonal	hsa-mir-17	0.425238
619	Pheochromocytoma	hsa-mir-34a	0.425039
620	Odontogenic Tumors	hsa-mir-92a	0.42489
621	Liver Diseases, Alcoholic	hsa-mir-29a	0.424866
622	Child Development Disorders, Pervasive	hsa-mir-431	0.424685
623	Leiomyosarcoma	hsa-mir-20a	0.424667
624	Amyotrophic Lateral Sclerosis	hsa-mir-155	0.424611
625	Eye Abnormalities	hsa-mir-206	0.424563
626	Sarcoma, Ewing's	hsa-mir-17	0.424464
627	Distal Myopathies	hsa-mir-335	0.42442
628	Leukemia, Myeloid	hsa-mir-34a	0.424368
629	Hamartoma Syndrome, Multiple	hsa-mir-20a	0.424269
630	Myositis Ossificans	hsa-mir-206	0.424169
631	Cervical Intraepithelial Neoplasia	hsa-mir-21	0.424093
632	Osteosarcoma	hsa-mir-20a	0.424087
633	Pain	hsa-mir-133a	0.424021
634	Amyotrophic Lateral Sclerosis	hsa-mir-29b	0.423965
635	Liposarcoma	hsa-mir-20a	0.423942
636	Cerebral Infarction	hsa-mir-1	0.423723
637	Anemia, Sickle Cell	hsa-mir-18a	0.423633
638	Ischemia	hsa-mir-133a	0.423433
639	Huntington Disease	hsa-mir-29b	0.423418
640	Osteosarcoma	hsa-mir-19b	0.42328
641	Periodontitis	hsa-mir-155	0.423223
642	Hypopharyngeal Neoplasms	hsa-let-7a	0.423174
643	Cardiomyopathy, Hypertrophic	hsa-mir-523	0.423103
644	Precursor Cell Lymphoblastic Leukemia-Lymphoma	hsa-mir-21	0.423013
645	Glioblastoma	hsa-mir-18a	0.422982
646	Osteosarcoma	hsa-mir-34a	0.422882
647	Cicatrix	hsa-mir-133a	0.422771
648	Infertility, Male	hsa-mir-141	0.422711
649	Crohn Disease	hsa-mir-21	0.422704
650	AIDS Dementia Complex	hsa-mir-125b	0.422699
651	Lipid Metabolism Disorders	hsa-mir-548c	0.422508
652	Carotid Artery Diseases	hsa-mir-145	0.422385
653	Myeloproliferative Disorders	hsa-mir-221	0.422382
654	Nevus, Pigmented	hsa-mir-18a	0.422245
655	Hypoxia-Ischemia, Brain	hsa-mir-1	0.422008
656	Carotid Artery Diseases	hsa-mir-1	0.421952
657	Abortion, Habitual	hsa-mir-21	0.421811
658	Metabolic Diseases	hsa-mir-548c	0.421626
659	Muscular Dystrophies	hsa-mir-21	0.421623
660	Sarcoma	hsa-mir-17	0.421583
661	Lipid Metabolism Disorders	hsa-mir-126	0.421543
662	Muscular Dystrophies	hsa-mir-133a	0.421387
663	Amyloidosis	hsa-mir-155	0.421357
664	Colorectal Neoplasms, Hereditary Nonpolyposis	hsa-mir-145	0.421348
665	Myeloproliferative Disorders	hsa-mir-222	0.421248
666	Child Development Disorders, Pervasive	hsa-mir-7	0.421225
667	Nevus, Pigmented	hsa-mir-20a	0.421178
668	Adenoma	hsa-mir-20a	0.42113
669	Myeloproliferative Disorders	hsa-mir-19b	0.421104
670	Polycystic Kidney Diseases	hsa-mir-155	0.421101
671	Leukemia, B-Cell	hsa-mir-34a	0.420998
672	Leukemia, lymphoblastic, Chronic	hsa-mir-21	0.420944
673	Gerstmann-Straussler-Scheinker Disease	hsa-mir-125b	0.420897
674	Arthritis, Rheumatoid	hsa-mir-21	0.420888
675	Hyperlipidemias	hsa-mir-548c	0.420875
676	Child Development Disorders, Pervasive	hsa-mir-148b	0.420812
677	Pituitary Adenomas	hsa-mir-21	0.420766
678	Nervous System Diseases	hsa-mir-155	0.420605
679	Precursor B-Cell Lymphoblastic Leukemia-Lymphoma	hsa-mir-16	0.420477
680	Encephalomyelitis, Autoimmune, Experimental	hsa-mir-19b	0.420361
681	Cystitis, Interstitial	hsa-mir-200a	0.420098
682	Crohn Disease	hsa-mir-145	0.420064
683	Leukemia, Biphenotypic, Acute	hsa-mir-21	0.420052
684	Heart Defects, Congenital	hsa-mir-523	0.42002
685	Fanconi Anemia	hsa-mir-125b	0.419856
686	Sarcoma, Kaposi	hsa-mir-34a	0.419817
687	Lymphoma, Non-Hodgkin	hsa-mir-16	0.419688
688	Sarcoma, Ewing	hsa-mir-17	0.41954
689	Leprosy	hsa-mir-223	0.419493
690	Nevus, Pigmented	hsa-mir-34a	0.419401
691	Precursor B-Cell Lymphoblastic Leukemia-Lymphoma	hsa-mir-21	0.419345
692	Myocardial Infarction	hsa-mir-523	0.419323
693	Lymphoma, T-Cell	hsa-mir-16	0.419099
694	Dyspepsia	hsa-mir-155	0.419094
695	Pregnancy, Ectopic	hsa-mir-325	0.41904
696	Carcinoma, Neuroendocrine	hsa-mir-145	0.418868
697	Child Development Disorders, Pervasive	hsa-mir-484	0.418837
698	Myocarditis	hsa-mir-1	0.418807
699	Carcinoma, Ehrlich Tumor	hsa-mir-145	0.418733
700	Myasthenia Gravis	hsa-mir-21	0.418691
701	Leiomyoma	hsa-mir-17	0.418637
702	Glioblastoma	hsa-mir-20a	0.418561
703	Myeloproliferative Disorders	hsa-mir-18a	0.418523
704	Arthritis	hsa-mir-19b	0.418437
705	Dyslipidemias	hsa-mir-26a	0.418375
706	Gastritis, Atrophic	hsa-mir-21	0.418321
707	Vascular Calcification	hsa-mir-377	0.418294
708	Nerve Sheath Neoplasms	hsa-mir-21	0.418244
709	Sarcoma, Synovial	hsa-mir-34a	0.418192
710	Burns	hsa-let-7i	0.418167
711	Scleroderma, Localized	hsa-mir-29b	0.418131
712	Cardiovascular Diseases	hsa-mir-1	0.418045
713	Polycystic Kidney Diseases	hsa-mir-141	0.418034
714	Waldenstrom Macroglobulinemia	hsa-mir-16	0.417908
715	Gerstmann-Straussler-Scheinker Disease	hsa-mir-29b	0.417899
716	HIV Infection	hsa-mir-125b	0.417841
717	Nasal Polyps	hsa-mir-1	0.417731
718	Pheochromocytoma	hsa-mir-17	0.417719
719	Osteosarcoma	hsa-mir-18a	0.417568
720	Metabolic Diseases	hsa-mir-146a	0.41756
721	Nephrosclerosis	hsa-mir-200c	0.417512
722	Rhabdomyosarcoma	hsa-mir-34a	0.417502
723	Sarcoma, Ewing's	hsa-mir-18a	0.417434
724	Pheochromocytoma	hsa-mir-145	0.417391
725	Kidney Diseases	hsa-mir-200a	0.417295
726	Odontogenic Tumors	hsa-mir-19b	0.417225
727	Leukemia, Myeloid	hsa-mir-21	0.417186
728	Heart Diseases	hsa-mir-30b	0.417088
729	Muscular Dystrophy, Facioscapulohumeral	hsa-mir-133a	0.417071
730	Arthritis, Psoriatic	hsa-mir-155	0.417052
731	Hypertrophy, Left Ventricular	hsa-mir-155	0.417039
732	Leprosy	hsa-mir-600	0.416957
733	Leprosy	hsa-mir-611	0.416957
734	Leprosy	hsa-mir-654	0.416957
735	Leprosy	hsa-mir-662	0.416957
736	Leprosy	hsa-mir-769	0.416957
737	Polycystic Kidney Diseases	hsa-mir-21	0.416935
738	Chordoma	hsa-mir-17	0.4166
739	Leukemia, Myelogenous, Chronic, BCR-ABL Positive	hsa-mir-21	0.416588
740	RNA Virus Infections	hsa-mir-29a	0.416559
741	Lymphoma, Extranodal NK-T-Cell	hsa-mir-16	0.416527
742	Pheochromocytoma	hsa-mir-18a	0.416503
743	Stomach Neoplasms	hsa-mir-145	0.416482
744	Leukemia, Promyelocytic, Acute	hsa-mir-19b	0.41643
745	Leukemia, lymphoblastic, Acute	hsa-mir-125b	0.416396
746	Anemia, Sickle Cell	hsa-mir-125b	0.416135
747	Burns	hsa-mir-143	0.416111
748	Distal Myopathies	hsa-mir-29c	0.415859
749	Astrocytoma	hsa-mir-17	0.415809
750	Adrenocortical Carcinoma	hsa-mir-21	0.415746
751	Fatty Liver	hsa-mir-29a	0.415742
752	Radiation Injuries	hsa-mir-29c	0.415703
753	Brain Ischemia	hsa-mir-145	0.415692
754	Vascular Calcification	hsa-mir-548c	0.41551
755	Carcinoma, Embryonal	hsa-mir-21	0.415438
756	Leukemia, lymphoblastic, Acute	hsa-mir-222	0.415347
757	Leukemia, Myeloid, Chronic-Phase	hsa-mir-21	0.415305
758	Sarcoma, Ewing's	hsa-mir-19b	0.415081
759	Sarcoma, Synovial	hsa-mir-19b	0.41503
760	Spinal Cord Injuries	hsa-mir-155	0.415016
761	Hypoxia-Ischemia, Brain	hsa-mir-133a	0.414988
762	Odontogenic Tumors	hsa-mir-155	0.414951
763	Myeloproliferative Disorders	hsa-mir-92a	0.414826
764	Sarcoma, Ewing's	hsa-mir-20a	0.414719
765	Kidney Failure, Acute	hsa-mir-200a	0.414657
766	Gerstmann-Straussler-Scheinker Disease	hsa-mir-155	0.414651
767	Hepatoblastoma	hsa-mir-17	0.414445
768	Neoplasms, Glandular and Epithelial	hsa-mir-21	0.414441
769	Kidney Failure, Chronic	hsa-mir-429	0.414423
770	Lymphoma, Large-Cell, Anaplastic	hsa-mir-16	0.414391
771	Moyamoya Disease	hsa-mir-145	0.414229
772	Myeloproliferative Disorders	hsa-mir-19a	0.414145
773	Sarcoma, Kaposi	hsa-mir-19b	0.413997
774	Carcinoma, Neuroendocrine	hsa-mir-34a	0.41395
775	Osteoarthritis	hsa-mir-19b	0.413926
776	Reperfusion Injury	hsa-mir-1	0.413599
777	Leukemia, Myeloid, Chronic-Phase	hsa-mir-19b	0.413421
778	Myositis Ossificans	hsa-mir-21	0.413347
779	Wounds and Injuries	hsa-mir-16	0.413344
780	Sarcoma, Kaposi	hsa-mir-20a	0.413092
781	Cardiovascular Diseases	hsa-mir-155	0.413042
782	Burns	hsa-let-7a	0.413024
783	Leukemia, Biphenotypic, Acute	hsa-mir-16	0.412938
784	Hypertrophy, Left Ventricular	hsa-mir-523	0.412924
785	Glioblastoma	hsa-mir-145	0.412698
786	Hamartoma Syndrome, Multiple	hsa-mir-155	0.412605
787	Neuroma, Acoustic	hsa-mir-17	0.41259
788	Diabetic Nephropathies	hsa-mir-126	0.412543
789	Hematologic Neoplasms	hsa-mir-155	0.412543
790	Astrocytoma	hsa-mir-34a	0.412457
791	Atrophy	hsa-mir-1	0.412395
792	Hemangiosarcoma	hsa-mir-145	0.412304
793	Sarcoma	hsa-mir-18a	0.412301
794	Precursor T-Cell Lymphoblastic Leukemia-Lymphoma	hsa-mir-34a	0.412179
795	Atherosclerosis	hsa-mir-1	0.412161
796	Glomerulonephritis, IGA	hsa-mir-19b	0.412161
797	Muscular Dystrophy, Facioscapulohumeral	hsa-mir-335	0.412159
798	Rhabdomyosarcoma	hsa-mir-20a	0.412143
799	Gastritis, Atrophic	hsa-mir-126	0.411983
800	Graves Disease	hsa-mir-21	0.411922
801	Tourette Syndrome	hsa-mir-22	0.411785
802	Kidney Diseases	hsa-mir-429	0.411777
803	Hamartoma Syndrome, Multiple	hsa-mir-19b	0.411763
804	Graves Disease	hsa-mir-19b	0.411759
805	Hepatitis, Chronic	hsa-mir-29a	0.411755
806	Glomerulonephritis, IGA	hsa-mir-20a	0.411754
807	Kidney Failure, Acute	hsa-mir-200b	0.411686
808	Cystitis, Interstitial	hsa-mir-429	0.411603
809	Liposarcoma	hsa-mir-19b	0.411514
810	Parkinson Disease	hsa-mir-21	0.411486
811	Heart Diseases	hsa-mir-195	0.411369
812	Liposarcoma	hsa-let-7a	0.411329
813	Fragile X Syndrome	hsa-mir-155	0.411293
814	Kidney Diseases	hsa-mir-200b	0.411246
815	Rhinitis, Allergic, Perennial	hsa-mir-125b	0.411233
816	Infertility, Male	hsa-mir-200a	0.411178
817	Lupus Nephritis	hsa-mir-21	0.411081
818	Glomerulonephritis, IGA	hsa-mir-17	0.411043
819	Oligodendroglioma	hsa-mir-145	0.41101
820	Tourette Syndrome	hsa-mir-1	0.410951
821	Psychotic Disorders	hsa-mir-30e	0.410854
822	Rhabdomyosarcoma	hsa-mir-18a	0.410807
823	Carcinoma, Basal Cell	hsa-mir-34a	0.410757
824	Nevus, Pigmented	hsa-mir-19b	0.410692
825	Carcinoma, Small Cell	hsa-mir-17	0.410659
826	Liver Failure	hsa-mir-29a	0.410644
827	Lymphoproliferative Disorders	hsa-mir-125b	0.410606
828	Meningioma	hsa-mir-34a	0.410511
829	Sarcoma	hsa-mir-20a	0.410435
830	Fragile X Syndrome	hsa-mir-21	0.410429
831	Polycystic Kidney Diseases	hsa-mir-429	0.410365
832	Leukemia-Lymphoma, Adult T-Cell	hsa-mir-34a	0.410347
833	Nevus, Pigmented	hsa-mir-145	0.410279
834	Myeloproliferative Disorders	hsa-mir-125b	0.410213
835	Leukemia, Myeloid, Chronic-Phase	hsa-mir-92a	0.410184
836	Biliary Atresia	hsa-mir-145	0.41015
837	Kidney Diseases	hsa-mir-21	0.41015
838	Adenoma	hsa-mir-145	0.410109
839	Burns	hsa-mir-15b	0.410032
840	Chondrodysplasia Punctata	hsa-mir-133a	0.409884
841	Cholangiocarcinoma	hsa-mir-145	0.409846
842	Hepatitis C, Chronic	hsa-mir-200a	0.409832
843	Graft vs Host Disease	hsa-mir-125b	0.409739
844	Neurodegenerative Diseases	hsa-mir-29b	0.40972
845	Kidney Diseases	hsa-mir-141	0.4097
846	Adenoma	hsa-mir-18a	0.409699
847	AIDS Dementia Complex	hsa-mir-29b	0.409684
848	Leukemia, Myeloid, Chronic-Phase	hsa-mir-125b	0.409587
849	Fatty Liver, Alcoholic	hsa-mir-29a	0.409543
850	Aortic Aneurysm, Abdominal	hsa-mir-30b	0.409514
851	Leukemia, Myeloid, Chronic-Phase	hsa-mir-18a	0.409486
852	Mycosis Fungoides	hsa-mir-16	0.409353
853	Ependymoma	hsa-mir-34a	0.409228
854	Gastritis, Atrophic	hsa-mir-145	0.40921
855	Cystitis, Interstitial	hsa-mir-200b	0.409207
856	Adenoma	hsa-mir-34a	0.409193
857	Burkitt Lymphoma	hsa-mir-34a	0.409175
858	Neutropenia	hsa-mir-125b	0.40912
859	Infertility, Male	hsa-mir-429	0.409097
860	Hypopharyngeal Neoplasms	hsa-mir-155	0.409073
861	Irritable Bowel Syndrome	hsa-mir-145	0.409064
862	Leukemia, Promyelocytic, Acute	hsa-mir-19a	0.409035
863	Leukemia, Promyelocytic, Acute	hsa-mir-92a	0.408882
864	Autoimmune Diseases	hsa-mir-15a	0.408863
865	Osteoarthritis	hsa-mir-15a	0.40884
866	Precursor Cell Lymphoblastic Leukemia-Lymphoma	hsa-mir-16	0.408765
867	Brain Injuries	hsa-let-7a	0.408566
868	Aortic Aneurysm, Abdominal	hsa-mir-29b	0.408564
869	Hepatitis B, Chronic	hsa-mir-448	0.408539
870	Lymphoma, Large-Cell, Anaplastic	hsa-mir-34a	0.408515
871	Myopia	hsa-mir-125a	0.408321
872	Leukemia, lymphoblastic, Acute	hsa-mir-16	0.408232
873	Hamartoma Syndrome, Multiple	hsa-mir-125b	0.408199
874	Hamartoma Syndrome, Multiple	hsa-mir-92a	0.408198
875	Muscular Dystrophy, Facioscapulohumeral	hsa-mir-29b	0.408151
876	Oligodendroglioma	hsa-mir-17	0.408011
877	Myositis Ossificans	hsa-mir-107	0.407899
878	Supranuclear Palsy, Progressive	hsa-mir-34b	0.407864
879	Leiomyosarcoma	hsa-mir-19a	0.407834
880	Intracranial Aneurysm	hsa-mir-29b	0.407822
881	Hepatitis	hsa-mir-200b	0.407816
882	Choriocarcinoma	hsa-mir-17	0.407764
883	Kidney Failure, Acute	hsa-mir-155	0.407736
884	Dyslipidemias	hsa-mir-29c	0.407693
885	Leiomyoma	hsa-mir-34a	0.40762
886	Hepatitis B, Chronic	hsa-mir-200b	0.407573
887	Giant Cell Tumors	hsa-mir-17	0.407272
888	Sarcoma, Synovial	hsa-mir-17	0.407269
889	Leiomyoma	hsa-mir-18a	0.407096
890	Lymphoma, Large B-Cell, Diffuse	hsa-mir-16	0.407036
891	Carcinoma, Neuroendocrine	hsa-mir-20a	0.407004
892	Down Syndrome	hsa-mir-206	0.406827
893	Precursor T-Cell Lymphoblastic Leukemia-Lymphoma	hsa-mir-16	0.406811
894	AIDS Dementia Complex	hsa-mir-17	0.406739
895	Granulosa Cell Tumor	hsa-mir-17	0.406691
896	Hepatoblastoma	hsa-mir-34a	0.406638
897	Sarcoma, Ewing	hsa-mir-20a	0.406611
898	Digestive System Neoplasms	hsa-mir-21	0.406608
899	Osteolysis	hsa-mir-1	0.406574
900	Leiomyoma	hsa-mir-20a	0.406556
901	Cerebral Hemorrhage	hsa-mir-1	0.406531
902	Mesothelioma	hsa-mir-34a	0.40635
903	Cerebral Ischemia	hsa-mir-145	0.406336
904	Precursor B-Cell Lymphoblastic Leukemia-Lymphoma	hsa-mir-34a	0.406241
905	Anoxia	hsa-mir-146a	0.40617
906	Kidney Failure, Chronic	hsa-mir-200b	0.406005
907	Tongue Neoplasms	hsa-let-7a	0.405964
908	Kidney Failure, Chronic	hsa-mir-200a	0.40592
909	Autoimmune Diseases	hsa-mir-125b	0.405662
910	Hamartoma Syndrome, Multiple	hsa-mir-34a	0.405537
911	Odontogenic Tumors	hsa-mir-34a	0.405508
912	Leukemia, Myelogenous, Chronic, BCR-ABL Positive	hsa-mir-18a	0.405491
913	Brain Neoplasms	hsa-mir-145	0.405433
914	Biliary Tract Neoplasms	hsa-let-7a	0.40543
915	Glioblastoma	hsa-mir-19b	0.405371
916	Aortic Valve Insufficiency	hsa-mir-24	0.405157
917	Sarcoma	hsa-mir-145	0.405015
918	Stomach Diseases	hsa-mir-126	0.404944
919	Pheochromocytoma	hsa-mir-20a	0.404872
920	Pulmonary Fibrosis	hsa-mir-155	0.404835
921	Colorectal Neoplasms, Hereditary Nonpolyposis	hsa-mir-126	0.404662
922	HIV Infections	hsa-mir-155	0.404339
923	Aortic Valve Stenosis	hsa-mir-24	0.404274
924	Carcinoma, Ductal, Breast	hsa-mir-145	0.404223
925	Stomach Diseases	hsa-mir-145	0.404215
926	HIV Infection	hsa-mir-155	0.404175
927	Muscular Dystrophy, Facioscapulohumeral	hsa-mir-29c	0.404148
928	Eclampsia	hsa-mir-133a	0.404147
929	Giant Cell Tumors	hsa-mir-125b	0.404098
930	Lymphoma, T-Cell	hsa-mir-34a	0.403777
931	Multiple Endocrine Neoplasia Type 1	hsa-mir-21	0.40367
932	Adenoma	hsa-mir-19b	0.403665
933	Creutzfeldt-Jakob Syndrome	hsa-mir-29b	0.403551
934	Lymphoma, Primary Effusion	hsa-mir-16	0.403527
935	Pregnancy, Ectopic	hsa-mir-300	0.403503
936	Colon Neoplasms	hsa-mir-21	0.403491
937	Carcinoma	hsa-mir-17	0.403461
938	Myositis Ossificans	hsa-mir-132	0.403394
939	Asthma	hsa-mir-21	0.403245
940	Fibrosis	hsa-mir-146a	0.403048
941	Leukemia, lymphoblastic, Chronic	hsa-mir-16	0.403035
942	Neoplasms, Germ Cell and Embryonal	hsa-mir-18a	0.403009
943	Acquired Immunodeficiency Syndrome	hsa-mir-125b	0.402936
944	Graft vs Host Disease	hsa-mir-223	0.402932
945	Neurodegenerative Diseases	hsa-mir-155	0.402924
946	Hyperlipidemias	hsa-mir-27b	0.402856
947	Cardiovascular Diseases	hsa-mir-24	0.402841
948	Cicatrix	hsa-mir-146a	0.40278
949	Ependymoma	hsa-mir-18a	0.402739
950	Biliary Atresia	hsa-mir-21	0.402689
951	Rhabdomyosarcoma	hsa-mir-19b	0.40261
952	Carcinoma, Small Cell	hsa-mir-20a	0.402533
953	Kidney Failure, Acute	hsa-mir-141	0.402514
954	Sarcoma, Ewing	hsa-mir-18a	0.402509
955	Myotonic Dystrophy	hsa-mir-21	0.402472
956	Hepatitis	hsa-mir-224	0.402458
957	Leprosy	hsa-mir-130b	0.402449
958	Tourette Syndrome	hsa-mir-29a	0.402415
959	Obesity	hsa-mir-155	0.402399
960	Inflammation	hsa-mir-133a	0.402393
961	Neoplasms, Germ Cell and Embryonal	hsa-mir-20a	0.402285
962	Kidney Failure, Chronic	hsa-mir-141	0.40224
963	Diabetic Retinopathy	hsa-mir-1	0.402221
964	Brain Injury	hsa-mir-29b	0.402205
965	Giant Cell Tumors	hsa-mir-20a	0.402116
966	Pain	hsa-mir-1	0.402087
967	Hepatitis	hsa-mir-448	0.402069
968	Coronary Artery Disease	hsa-mir-523	0.402015
969	Burns	hsa-mir-9	0.402012
970	Carcinoma, Ductal, Breast	hsa-mir-17	0.402011
971	Amyloidosis	hsa-mir-126	0.402008
972	Pituitary Neoplasms	hsa-mir-145	0.401955
973	Neoplasms, Germ Cell and Embryonal	hsa-mir-19b	0.401932
974	Lymphoma, Mantle-Cell	hsa-mir-34a	0.401921
975	Hepatitis B, Chronic	hsa-mir-18b	0.401896
976	Sarcoma	hsa-mir-19b	0.401816
977	Amyotrophic Lateral Sclerosis	hsa-mir-16	0.401787
978	Mouth Neoplasms	hsa-let-7a	0.401763
979	Muscular Dystrophies	hsa-mir-29c	0.401761
980	Marek Disease	hsa-mir-16	0.401711
981	Huntington Disease	hsa-mir-155	0.401654
982	Dementia	hsa-mir-155	0.401597
983	Neuroma, Acoustic	hsa-mir-145	0.401593
984	Scleroderma, Localized	hsa-mir-125b	0.401513
985	Liposarcoma	hsa-mir-92a	0.401467
986	Intracranial Aneurysm	hsa-mir-145	0.401406
987	Brain Injury	hsa-mir-34a	0.40129
988	Carcinoma, Ehrlich Tumor	hsa-mir-34a	0.401189
989	Odontogenic Tumors	hsa-mir-19a	0.401165
990	Retinal Neovascularization	hsa-mir-155	0.401138
991	Huntington Disease	hsa-mir-1	0.401119
992	Brain Neoplasms	hsa-let-7a	0.401028
993	Sarcoma, Ewing	hsa-let-7a	0.400991
994	Leukemia, Myelogenous, Chronic, BCR-ABL Positive	hsa-mir-92a	0.400967
995	Leukemia, Myelogenous, Chronic, BCR-ABL Positive	hsa-mir-19b	0.400898
996	Neoplasms, Glandular and Epithelial	hsa-mir-18a	0.400868
997	Aortic Aneurysm, Thoracic	hsa-mir-523	0.400784
998	Pain	hsa-mir-132	0.400737
999	Leukemia, Myeloid, Chronic-Phase	hsa-mir-34a	0.400725
1000	Cardiomyopathy, Dilated	hsa-mir-199a	0.40071
1001	Sarcoma, Synovial	hsa-mir-20a	0.400699
1002	Neoplasms, Squamous Cell	hsa-mir-17	0.400633
1003	Cerebral Ischemia	hsa-mir-1	0.40054
1004	Liver Failure	hsa-mir-200a	0.400466
1005	Hepatoblastoma	hsa-mir-20a	0.400419
1006	Pre-Eclampsia	hsa-mir-133a	0.400292
1007	Carcinoma, Ductal, Breast	hsa-let-7a	0.400265
1008	Chondrodysplasia Punctata	hsa-mir-146a	0.4002
1009	Carcinoma, Neuroendocrine	hsa-mir-18a	0.400155
1010	Sarcoma, Synovial	hsa-mir-18a	0.400103
1011	Multiple Sclerosis	hsa-mir-19b	0.40008
1012	Oligodendroglioma	hsa-mir-135a	0.400076
1013	Cerebral Ischemia	hsa-mir-133a	0.400048
1014	Lipid Metabolism Disorders	hsa-mir-146a	0.400015
1015	Rhabdomyosarcoma	hsa-mir-145	0.399871
1016	Giant Cell Tumors	hsa-mir-18a	0.399803
1017	Myositis Ossificans	hsa-mir-146a	0.399781
1018	Endomyocardial Fibrosis	hsa-mir-523	0.399739
1019	Fibrosarcoma	hsa-mir-17	0.399725
1020	Skin Neoplasms	hsa-mir-21	0.399609
1021	Giant Cell Tumors	hsa-mir-92a	0.399471
1022	Retinal Degeneration	hsa-mir-376b	0.399419
1023	Brain Injuries	hsa-mir-145	0.399379
1024	Hepatitis C, Chronic	hsa-mir-29a	0.399296
1025	Prolactinoma	hsa-mir-145	0.399165
1026	Adenoma	hsa-let-7a	0.399153
1027	Carcinoma, Ehrlich Tumor	hsa-mir-17	0.399134
1028	Tourette Syndrome	hsa-mir-29c	0.399033
1029	Sarcoma, Ewing	hsa-mir-19b	0.398993
1030	Glomerulonephritis, IGA	hsa-mir-141	0.398974
1031	Carcinoma, Basal Cell	hsa-mir-20a	0.398941
1032	Lymphoma, Non-Hodgkin	hsa-mir-34a	0.39891
1033	Burkitt Lymphoma	hsa-mir-16	0.398885
1034	Odontogenic Tumors	hsa-mir-145	0.398879
1035	Hepatoblastoma	hsa-mir-19b	0.398874
1036	Leukemia, Biphenotypic, Acute	hsa-mir-34a	0.398821
1037	Granulosa Cell Tumor	hsa-let-7a	0.398808
1038	Neuroma, Acoustic	hsa-let-7a	0.398761
1039	Fragile X Syndrome	hsa-mir-1	0.398637
1040	Mesothelioma	hsa-mir-145	0.398636
1041	HIV Infection	hsa-mir-29a	0.398597
1042	Arthritis	hsa-mir-132	0.398578
1043	Demyelinating Diseases	hsa-mir-29b	0.398451
1044	Testicular Neoplasms	hsa-mir-21	0.398392
1045	Leukemia, Promyelocytic, Acute	hsa-mir-21	0.398325
1046	Osteoarthritis	hsa-mir-21	0.398278
1047	Acute Lung Injury	hsa-let-7a	0.39824
1048	Psychotic Disorders	hsa-mir-92a	0.398199
1049	Vitiligo	hsa-mir-125b	0.398198
1050	Down Syndrome	hsa-mir-29b	0.398103
1051	Leukemia, Myelogenous, Chronic, BCR-ABL Positive	hsa-mir-125b	0.398057
1052	Endomyocardial Fibrosis	hsa-mir-199a	0.39793
1053	Neuroma, Acoustic	hsa-mir-155	0.397894
1054	Liver Failure	hsa-mir-199a	0.397769
1055	Cholesteatoma	hsa-mir-125b	0.397681
1056	Hematologic Neoplasms	hsa-mir-34a	0.397623
1057	Arthritis, Rheumatoid	hsa-mir-17	0.397553
1058	Adenocarcinoma	hsa-mir-34a	0.397536
1059	Osteosarcoma	hsa-mir-19a	0.397401
1060	Leiomyosarcoma	hsa-mir-92a	0.397368
1061	Renal Insufficiency	hsa-mir-200c	0.397278
1062	Hypertension	hsa-mir-523	0.397274
1063	Leukemia, lymphoblastic, Acute	hsa-mir-223	0.397203
1064	Metabolic Diseases	hsa-mir-221	0.39719
1065	Acute Lung Injury	hsa-mir-668	0.396932
1066	Colorectal Neoplasms, Hereditary Nonpolyposis	hsa-mir-17	0.39688
1067	Nephrosclerosis	hsa-mir-21	0.396877
1068	Colorectal Neoplasms, Hereditary Nonpolyposis	hsa-let-7a	0.396832
1069	Antiphospholipid Syndrome	hsa-mir-125b	0.396811
1070	Scleroderma, Systemic	hsa-mir-125b	0.396804
1071	Cardiomyopathies	hsa-mir-195	0.396721
1072	Liposarcoma	hsa-mir-19a	0.396686
1073	Neuroma, Acoustic	hsa-mir-34a	0.396596
1074	Ependymoma	hsa-mir-20a	0.39659
1075	Cardiovascular Diseases	hsa-mir-523	0.396479
1076	Diabetic Nephropathies	hsa-mir-429	0.396408
1077	Antiphospholipid Syndrome	hsa-mir-29b	0.396364
1078	Oligodendroglioma	hsa-mir-34a	0.396321
1079	Anus Neoplasms	hsa-mir-126	0.396293
1080	Hepatoblastoma	hsa-mir-18a	0.396249
1081	Biliary Tract Neoplasms	hsa-mir-21	0.396218
1082	Lymphoma, Large-Cell, Anaplastic	hsa-mir-125b	0.396194
1083	Lung Diseases, Interstitial	hsa-mir-155	0.396192
1084	AIDS Dementia Complex	hsa-mir-29a	0.396188
1085	Neoplasms, Glandular and Epithelial	hsa-mir-34a	0.396052
1086	Hemangiosarcoma	hsa-mir-125b	0.396004
1087	Adrenocortical Adenoma	hsa-mir-200c	0.395943
1088	Osteosarcoma	hsa-mir-92a	0.395931
1089	Rhabdomyosarcoma	hsa-mir-92a	0.395853
1090	Lipid Metabolism Disorders	hsa-mir-200b	0.395842
1091	Nervous System Diseases	hsa-mir-659	0.395807
1092	Dyslipidemias	hsa-mir-126	0.395681
1093	Adrenal Cortex Neoplasms	hsa-mir-145	0.395669
1094	Keloid	hsa-mir-29a	0.395654
1095	Hyperglycemia	hsa-mir-200b	0.395625
1096	Polycythemia Vera	hsa-mir-19b	0.395623
1097	Sarcoma, Ewing's	hsa-mir-19a	0.395599
1098	Choriocarcinoma	hsa-mir-20a	0.395552
1099	Hypopharyngeal Neoplasms	hsa-mir-17	0.395504
1100	Mastocytosis, Systemic	hsa-mir-432	0.395502
1101	Sarcoma, Kaposi	hsa-mir-92a	0.395386
1102	Endomyocardial Fibrosis	hsa-mir-155	0.395362
1103	Astrocytoma	hsa-mir-145	0.395355
1104	Osteoporosis	hsa-mir-206	0.395335
1105	Hemangioma	hsa-mir-21	0.395327
1106	Cholangiocarcinoma	hsa-mir-34a	0.395295
1107	Aortic Aneurysm, Thoracic	hsa-mir-155	0.395262
1108	Osteosarcoma	hsa-let-7a	0.395202
1109	Anoxia	hsa-mir-132	0.395159
1110	Arthritis, Rheumatoid	hsa-mir-20a	0.395118
1111	Arthritis, Psoriatic	hsa-mir-146b	0.395108
1112	Neoplasms, Glandular and Epithelial	hsa-mir-17	0.395087
1113	Hodgkin Disease	hsa-mir-34a	0.395077
1114	Lymphoma	hsa-mir-34a	0.394951
1115	Kidney Failure, Chronic	hsa-mir-200c	0.394908
1116	Liver Diseases	hsa-mir-199a	0.394815
1117	Meningioma	hsa-mir-17	0.394772
1118	Hyperlipidemias	hsa-mir-21	0.394771
1119	Pituitary Adenomas	hsa-let-7a	0.394769
1120	Leiomyoma	hsa-mir-145	0.394742
1121	Retinoblastoma	hsa-mir-145	0.394725
1122	Carcinoma, Embryonal	hsa-mir-17	0.394666
1123	Giant Cell Tumors	hsa-mir-19b	0.394644
1124	Psychotic Disorders	hsa-mir-15b	0.394588
1125	HIV Infection	hsa-mir-20a	0.394563
1126	RNA Virus Infections	hsa-let-7c	0.394532
1127	Fibrosis	hsa-mir-126	0.394501
1128	Anus Neoplasms	hsa-mir-155	0.394465
1129	Cardiovascular Diseases	hsa-mir-145	0.394416
1130	Stomach Neoplasms	hsa-let-7a	0.394376
1131	Dermatitis, Atopic	hsa-mir-19b	0.394349
1132	Rectal Neoplasms	hsa-mir-126	0.394231
1133	Azoospermia	hsa-mir-200a	0.394175
1134	Hearing Loss	hsa-mir-34a	0.394139
1135	Nevus, Pigmented	hsa-let-7a	0.394112
1136	Pemphigus, Benign Familial	hsa-mir-155	0.394078
1137	Rhinitis, Allergic, Perennial	hsa-mir-223	0.394042
1138	Nephrosclerosis	hsa-mir-155	0.394025
1139	Lymphoma, Primary Effusion	hsa-mir-34a	0.39401
1140	Muscular Dystrophy, Duchenne	hsa-mir-335	0.393933
1141	Sarcoma, Kaposi	hsa-mir-145	0.393922
1142	Diabetes Complications	hsa-mir-29c	0.393809
1143	Leiomyosarcoma	hsa-mir-145	0.393803
1144	Intellectual Disability	hsa-mir-133a	0.393796
1145	Wounds and Injuries	hsa-mir-34a	0.393695
1146	Marek Disease	hsa-mir-34a	0.393688
1147	Prolactinoma	hsa-let-7a	0.393682
1148	Neoplasms, Glandular and Epithelial	hsa-mir-20a	0.393511
1149	Digestive System Neoplasms	hsa-mir-145	0.39351
1150	Hemangiosarcoma	hsa-mir-155	0.393498
1151	Pregnancy, Ectopic	hsa-mir-520f	0.393434
1152	Pregnancy, Ectopic	hsa-mir-520g	0.393434
1153	Neoplasms, Germ Cell and Embryonal	hsa-mir-34a	0.393407
1154	Metabolic Diseases	hsa-mir-29c	0.393393
1155	Inflammation	hsa-mir-29b	0.393368
1156	Cerebral Ischemia	hsa-mir-26a	0.39331
1157	Neutropenia	hsa-mir-222	0.393306
1158	Hyperglycemia	hsa-mir-377	0.393245
1159	Cervical Neoplasms	hsa-mir-21	0.393166
1160	Creutzfeldt-Jakob Syndrome	hsa-mir-155	0.393136
1161	Chordoma	hsa-mir-19b	0.393052
1162	Chordoma	hsa-mir-18a	0.393051
1163	Renal Insufficiency	hsa-mir-126	0.393031
1164	AIDS Dementia Complex	hsa-mir-20a	0.393024
1165	Child Development Disorders, Pervasive	hsa-mir-539	0.392967
1166	Cholangiocarcinoma	hsa-mir-17	0.392933
1167	HIV Infections	hsa-mir-17	0.392875
1168	Dermatitis, Atopic	hsa-mir-92a	0.392866
1169	Cardiovascular Diseases	hsa-mir-17	0.392842
1170	Hepatitis	hsa-mir-145	0.392831
1171	Barrett Esophagus	hsa-mir-155	0.392809
1172	Colon Neoplasms	hsa-mir-155	0.392804
1173	Anus Neoplasms	hsa-mir-21	0.392781
1174	Kidney Failure, Acute	hsa-mir-21	0.392757
1175	Acquired Immunodeficiency Syndrome	hsa-mir-17	0.392714
1176	Kidney Failure, Chronic	hsa-mir-21	0.392713
1177	Hearing Loss	hsa-mir-183	0.392693
1178	Granulosa Cell Tumor	hsa-mir-155	0.392675
1179	Nevus, Pigmented	hsa-mir-19a	0.39265
1180	Prostate Neoplasms	hsa-mir-21	0.392613
1181	Hypopharyngeal Neoplasms	hsa-let-7b	0.39256
1182	Autoimmune Diseases	hsa-mir-29b	0.392527
1183	Hepatitis C, Chronic	hsa-mir-196a	0.392525
1184	Colitis	hsa-mir-16	0.39251
1185	Aortic Valve Insufficiency	hsa-mir-325	0.392495
1186	Neoplasms, Squamous Cell	hsa-mir-20a	0.392475
1187	Dyspepsia	hsa-mir-523	0.392444
1188	Leukemia, Myeloid, Chronic-Phase	hsa-mir-19a	0.392397
1189	Hematologic Neoplasms	hsa-let-7a	0.392394
1190	Gout	hsa-mir-155	0.392355
1191	Carcinoma, Ehrlich Tumor	hsa-mir-20a	0.392354
1192	Central Nervous System Diseases	hsa-mir-155	0.392273
1193	Aortic Aneurysm, Abdominal	hsa-mir-523	0.392265
1194	Myelodysplastic Syndromes	hsa-mir-19b	0.392255
1195	Lymphoma	hsa-mir-125b	0.392223
1196	Angina, Unstable	hsa-mir-17	0.392211
1197	Stomach Diseases	hsa-let-7a	0.392142
1198	Leukemia, Myeloid, Acute	hsa-mir-21	0.392031
1199	Inflammatory Bowel Diseases	hsa-mir-200c	0.392022
1200	Scleroderma, Localized	hsa-mir-145	0.391984
1201	Carcinoma, Endometrioid	hsa-mir-155	0.391983
1202	Drug-Induced Liver Injury	hsa-mir-29a	0.391939
1203	Aortic Aneurysm, Abdominal	hsa-mir-20a	0.391895
1204	HIV Infection	hsa-mir-17	0.391856
1205	Gastrointestinal Neoplasms	hsa-mir-145	0.391849
1206	Diabetic Retinopathy	hsa-mir-133a	0.391766
1207	Brain Injury	hsa-mir-29a	0.391653
1208	Pulmonary Fibrosis	hsa-let-7e	0.39165
1209	Fatty Liver	hsa-mir-199a	0.391633
1210	Vascular Diseases	hsa-mir-523	0.391622
1211	Retinal Neovascularization	hsa-mir-1236	0.391512
1212	Brain Injury	hsa-mir-145	0.391459
1213	Myositis Ossificans	hsa-mir-381	0.391392
1214	Carcinoma, Small Cell	hsa-mir-18a	0.391349
1215	Hearing Loss	hsa-mir-1	0.391327
1216	Colitis	hsa-mir-29a	0.391289
1217	Vascular Calcification	hsa-mir-155	0.391221
1218	Infertility, Male	hsa-mir-17	0.391198
1219	Arrhythmias, Cardiac	hsa-mir-523	0.391148
1220	Carcinoma, Ehrlich Tumor	hsa-mir-18a	0.391041
1221	Hemangiosarcoma	hsa-let-7a	0.391014
1222	Moyamoya Disease	hsa-mir-29b	0.390974
1223	Chordoma	hsa-mir-145	0.390916
1224	Wounds and Injuries	hsa-let-7i	0.39087
1225	Odontogenic Tumors	hsa-mir-125b	0.390849
1226	Chondrodysplasia Punctata	hsa-mir-346	0.39067
1227	Fibrosarcoma	hsa-mir-145	0.390663
1228	ACTH-Secreting Pituitary Adenoma	hsa-mir-17	0.390618
1229	Cerebral Hemorrhage	hsa-mir-29b	0.39055
1230	Supranuclear Palsy, Progressive	hsa-mir-155	0.390466
1231	Lymphoma, Mantle-Cell	hsa-mir-125b	0.390414
1232	Child Development Disorders, Pervasive	hsa-mir-93	0.390411
1233	Hamartoma Syndrome, Multiple	hsa-let-7a	0.390397
1234	Ependymoma	hsa-mir-145	0.390371
1235	Hematologic Neoplasms	hsa-mir-145	0.390327
1236	Cystitis, Interstitial	hsa-mir-141	0.390317
1237	Adenoma	hsa-mir-92a	0.390313
1238	Rhinitis, Allergic, Perennial	hsa-let-7c	0.390308
1239	Liver Cirrhosis, Biliary	hsa-mir-122	0.390306
1240	Carcinoma, Neuroendocrine	hsa-mir-19b	0.390299
1241	Chlamydia Infections	hsa-mir-125b	0.390256
1242	Odontogenic Tumors	hsa-let-7a	0.390213
1243	Leukemia, Myelogenous, Chronic, BCR-ABL Positive	hsa-mir-34a	0.390033
1244	Influenza, Human	hsa-mir-155	0.389999
1245	Astrocytoma	hsa-mir-18a	0.389907
1246	Chordoma	hsa-mir-34a	0.389844
1247	Gastrointestinal Neoplasms	hsa-mir-21	0.389808
1248	Intellectual Disability	hsa-mir-132	0.389789
1249	Leiomyosarcoma	hsa-mir-19b	0.389757
1250	Neoplasms, Squamous Cell	hsa-mir-18a	0.389753
1251	Polycythemia Vera	hsa-mir-18a	0.389746
1252	Myelodysplastic Syndromes	hsa-mir-18a	0.38973
1253	Neurilemmoma	hsa-mir-34a	0.389705
1254	Colon Neoplasms	hsa-let-7a	0.389646
1255	Fanconi Anemia	hsa-mir-92a	0.389637
1256	Panic Disorder	hsa-mir-132	0.389632
1257	Supranuclear Palsy, Progressive	hsa-mir-34c	0.38961
1258	Glioblastoma	hsa-mir-19a	0.389596
1259	Acquired Immunodeficiency Syndrome	hsa-mir-155	0.389518
1260	Colitis, Ulcerative	hsa-mir-106a	0.389506
1261	Neoplasms, Squamous Cell	hsa-mir-145	0.389449
1262	Heart Diseases	hsa-mir-155	0.389412
1263	Astrocytoma	hsa-mir-20a	0.389346
1264	HIV Infection	hsa-mir-19b	0.38934
1265	Nasal Polyps	hsa-mir-146a	0.389333
1266	Myocardial Reperfusion Injury	hsa-mir-20a	0.389272
1267	Myositis Ossificans	hsa-mir-497	0.389271
1268	Child Development Disorders, Pervasive	hsa-mir-432	0.389252
1269	Distal Myopathies	hsa-mir-29b	0.389246
1270	Sjogren's Syndrome	hsa-mir-15a	0.389237
1271	Sarcoma, Kaposi	hsa-mir-19a	0.389183
1272	Stomach Neoplasms	hsa-mir-21	0.389182
1273	Rectal Neoplasms	hsa-let-7a	0.389165
1274	Infertility, Male	hsa-mir-20a	0.389145
1275	Neuroma, Acoustic	hsa-mir-20a	0.389126
1276	Glomerulonephritis, IGA	hsa-mir-200c	0.389122
1277	Meningioma	hsa-mir-18a	0.388963
1278	Creutzfeldt-Jakob Syndrome	hsa-mir-29a	0.38894
1279	Leiomyoma	hsa-mir-19b	0.388938
1280	Hamartoma Syndrome, Multiple	hsa-mir-145	0.388914
1281	Burkitt Lymphoma	hsa-mir-125b	0.388849
1282	Sarcoma	hsa-mir-19a	0.388843
1283	Adenoma	hsa-mir-155	0.388792
1284	Anemia, Sickle Cell	hsa-mir-221	0.388789
1285	Hyperlipidemias	hsa-mir-126	0.388719
1286	Cerebellar Neoplasms	hsa-mir-145	0.388627
1287	Hearing Loss	hsa-mir-133b	0.388538
1288	Chordoma	hsa-mir-20a	0.388492
1289	Lipid Metabolism Disorders	hsa-mir-377	0.388469
1290	Brain Injuries	hsa-mir-34a	0.388381
1291	Leukemia, Myeloid	hsa-mir-155	0.388367
1292	Cardiovascular Diseases	hsa-mir-27a	0.388364
1293	Panic Disorder	hsa-mir-219	0.388328
1294	Precursor T-Cell Lymphoblastic Leukemia-Lymphoma	hsa-mir-221	0.388296
1295	Diabetic Nephropathies	hsa-mir-146a	0.388236
1296	Oligodendroglioma	hsa-mir-18a	0.38814
1297	Adrenal Cortex Neoplasms	hsa-let-7a	0.38809
1298	Nevus, Pigmented	hsa-mir-92a	0.388054
1299	Kidney Failure, Chronic	hsa-mir-155	0.388027
1300	Albuminuria	hsa-mir-141	0.388022
1301	Sarcoma, Ewing's	hsa-mir-92a	0.387921
1302	Thyroid Neoplasms	hsa-let-7a	0.387867
1303	Cicatrix	hsa-mir-126	0.387864
1304	Laryngeal Neoplasms	hsa-let-7a	0.387851
1305	Colorectal Neoplasms, Hereditary Nonpolyposis	hsa-mir-16	0.387811
1306	Carcinoma	hsa-mir-18a	0.387795
1307	Hodgkin Disease	hsa-mir-125b	0.387702
1308	Choriocarcinoma	hsa-mir-18a	0.387628
1309	Gastritis, Atrophic	hsa-mir-16	0.387555
1310	Stomach Neoplasms	hsa-mir-155	0.387517
1311	Tourette Syndrome	hsa-mir-125b	0.38747
1312	Nevus, Pigmented	hsa-mir-155	0.387427
1313	Muscular Disorders, Atrophic	hsa-mir-1	0.387407
1314	Myocardial Reperfusion Injury	hsa-mir-126	0.387295
1315	ACTH-Secreting Pituitary Adenoma	hsa-mir-34a	0.387289
1316	Granulosa Cell Tumor	hsa-mir-145	0.387268
1317	Polycythemia Vera	hsa-mir-181a	0.387147
1318	Leukemia	hsa-mir-145	0.387133
1319	Marek Disease	hsa-mir-125b	0.387129
1320	Infertility, Male	hsa-mir-200b	0.386935
1321	Osteoporosis	hsa-mir-1	0.386885
1322	Anus Neoplasms	hsa-mir-16	0.386867
1323	Myositis Ossificans	hsa-mir-376c	0.38685
1324	Cystitis, Interstitial	hsa-mir-21	0.38676
1325	Anoxia	hsa-mir-1	0.386716
1326	Inflammatory Bowel Diseases	hsa-mir-200b	0.386702
1327	Anus Neoplasms	hsa-let-7a	0.386697
1328	Myeloproliferative Disorders	hsa-mir-181a	0.386619
1329	Myositis Ossificans	hsa-mir-28	0.386577
1330	Neutropenia	hsa-mir-181a	0.386551
1331	Polycythemia Vera	hsa-mir-92a	0.386506
1332	Mycosis Fungoides	hsa-mir-34a	0.386456
1333	Osteosarcoma	hsa-mir-155	0.38638
1334	Lymphoma, Non-Hodgkin	hsa-mir-125b	0.386368
1335	Sarcoma, Ewing's	hsa-let-7b	0.386361
1336	Liver Failure	hsa-mir-200b	0.386328
1337	Myositis Ossificans	hsa-mir-1	0.386316
1338	Alopecia	hsa-mir-133a	0.386305
1339	Gastric Neoplasms	hsa-mir-200c	0.386276
1340	Reperfusion Injury	hsa-mir-29b	0.386249
1341	Encephalomyelitis, Autoimmune, Experimental	hsa-mir-29a	0.386229
1342	Graves Disease	hsa-mir-200b	0.386214
1343	Adrenal Cortex Neoplasms	hsa-mir-200c	0.386183
1344	Myopia	hsa-mir-133b	0.386132
1345	Drug-Induced Liver Injury	hsa-mir-199a	0.386035
1346	Encephalomyelitis, Autoimmune, Experimental	hsa-mir-20a	0.386004
1347	Meningioma	hsa-mir-20a	0.385953
1348	Prostate Neoplasms	hsa-mir-200b	0.385948
1349	Rhabdomyosarcoma	hsa-mir-19a	0.385926
1350	Dyslipidemias	hsa-mir-370	0.385907
1351	Myocardial Ischemia	hsa-mir-126	0.385889
1352	Tourette Syndrome	hsa-mir-155	0.385853
1353	Leiomyosarcoma	hsa-mir-106a	0.385841
1354	Psychotic Disorders	hsa-mir-198	0.38581
1355	Pulmonary Embolism	hsa-mir-155	0.385772
1356	Cardiomyopathies	hsa-mir-155	0.385666
1357	Carcinoma, Squamous Cell	hsa-mir-17	0.385645
1358	Sarcoma, Ewing's	hsa-mir-125b	0.385643
1359	Carcinoma, Ductal, Breast	hsa-mir-155	0.38564
1360	Cardiomegaly	hsa-mir-133b	0.385625
1361	Sarcoma	hsa-mir-92a	0.385623
1362	Irritable Bowel Syndrome	hsa-mir-126	0.385613
1363	Sezary Syndrome	hsa-mir-16	0.385572
1364	Graves Disease	hsa-mir-17	0.38557
1365	Musculoskeletal Abnormalities	hsa-mir-21	0.385476
1366	Hepatitis C, Chronic	hsa-mir-224	0.385451
1367	Carcinoma, Neuroendocrine	hsa-let-7a	0.385414
1368	Myocardial Ischemia	hsa-mir-20a	0.385409
1369	Acquired Immunodeficiency Syndrome	hsa-mir-20a	0.385305
1370	Renal Insufficiency	hsa-mir-17	0.385272
1371	Polycythemia Vera	hsa-mir-19a	0.385257
1372	Neoplasms, Germ Cell and Embryonal	hsa-mir-92a	0.385257
1373	Carcinoma, Small Cell	hsa-mir-19b	0.385213
1374	Liver Neoplasms	hsa-let-7a	0.385207
1375	Albuminuria	hsa-mir-200a	0.385203
1376	Tongue Neoplasms	hsa-mir-200c	0.385148
1377	Rectal Neoplasms	hsa-mir-155	0.385142
1378	Colitis, Ulcerative	hsa-mir-200b	0.384998
1379	Biliary Tract Neoplasms	hsa-let-7b	0.384964
1380	Leiomyoma	hsa-mir-92a	0.384963
1381	Lymphoproliferative Disorders	hsa-mir-221	0.384955
1382	Liposarcoma	hsa-let-7c	0.384927
1383	Cardiomegaly	hsa-mir-523	0.384907
1384	Dermatitis, Atopic	hsa-mir-17	0.384863
1385	ACTH-Secreting Pituitary Adenoma	hsa-mir-125b	0.384835
1386	Carcinoma, Basal Cell	hsa-mir-92a	0.384803
1387	Osteosarcoma	hsa-mir-125b	0.384785
1388	Neutropenia	hsa-mir-221	0.38477
1389	Dermatitis, Atopic	hsa-mir-223	0.384757
1390	Carcinoma, Endometrioid	hsa-mir-145	0.38464
1391	Liver Diseases	hsa-mir-21	0.384564
1392	Angina, Unstable	hsa-mir-29b	0.384563
1393	Cicatrix	hsa-mir-192	0.384547
1394	Stomach Diseases	hsa-mir-21	0.384546
1395	Psychotic Disorders	hsa-mir-30b	0.384515
1396	Retinal Neovascularization	hsa-mir-29b	0.384515
1397	Kidney Diseases	hsa-mir-200c	0.384424
1398	Kidney Neoplasms	hsa-mir-200b	0.384365
1399	Sarcoma, Ewing	hsa-mir-92a	0.38435
1400	Arthritis	hsa-mir-146b	0.384326
1401	Hypertrophy, Left Ventricular	hsa-mir-325	0.384315
1402	Spinal Cord Injuries	hsa-let-7i	0.384281
1403	Diabetic Nephropathies	hsa-mir-141	0.384251
1404	Infertility, Male	hsa-mir-21	0.384213
1405	Lung Diseases	hsa-mir-7	0.384149
1406	Dermatitis, Atopic	hsa-mir-29b	0.384054
1407	Hepatitis C, Chronic	hsa-mir-200b	0.384017
1408	Influenza, Human	hsa-mir-21	0.383995
1409	Acute Lung Injury	hsa-mir-34a	0.383988
1410	Neurilemmoma	hsa-mir-145	0.383868
1411	Granulosa Cell Tumor	hsa-mir-20a	0.383819
1412	Liver Failure	hsa-mir-145	0.383779
1413	Biliary Atresia	hsa-let-7a	0.383777
1414	Brain Injury	hsa-mir-22	0.383673
1415	Cystic Fibrosis	hsa-mir-146a	0.383591
1416	Carcinoma, Embryonal	hsa-mir-18a	0.383583
1417	Pheochromocytoma	hsa-mir-19b	0.38356
1418	Gerstmann-Straussler-Scheinker Disease	hsa-mir-1	0.383522
1419	Glomerulonephritis, IGA	hsa-mir-19a	0.383515
1420	Sepsis	hsa-mir-155	0.383514
1421	Osteoporosis	hsa-mir-146a	0.383504
1422	Irritable Bowel Syndrome	hsa-mir-21	0.383454
1423	Wounds and Injuries	hsa-mir-203	0.383428
1424	Cardiovascular Diseases	hsa-mir-20a	0.383383
1425	Neoplasms, Glandular and Epithelial	hsa-mir-19b	0.383372
1426	Sarcoma, Synovial	hsa-mir-125b	0.383323
1427	Myelodysplastic Syndromes	hsa-mir-92a	0.383241
1428	Lymphoma, Extranodal NK-T-Cell	hsa-mir-34a	0.383209
1429	Eczema	hsa-mir-146b	0.383201
1430	Carotid Artery Diseases	hsa-mir-20a	0.383171
1431	Hepatitis B, Chronic	hsa-mir-101	0.383156
1432	Psychotic Disorders	hsa-mir-30d	0.383145
1433	Acquired Immunodeficiency Syndrome	hsa-mir-34a	0.383129
1434	ACTH-Secreting Pituitary Adenoma	hsa-mir-155	0.383103
1435	Central Nervous System Diseases	hsa-mir-659	0.383059
1436	Neuroma, Acoustic	hsa-mir-18a	0.383046
1437	Hemangioma	hsa-mir-17	0.382965
1438	HIV Infection	hsa-mir-29b	0.382961
1439	Tongue Neoplasms	hsa-mir-155	0.382915
1440	Osteolysis	hsa-mir-155	0.382914
1441	Cystitis, Interstitial	hsa-mir-200c	0.382803
1442	Hepatitis	hsa-mir-29a	0.382795
1443	Chlamydia Infections	hsa-mir-155	0.382782
1444	Pheochromocytoma	hsa-mir-19a	0.382727
1445	Amyotrophic Lateral Sclerosis	hsa-mir-29a	0.382688
1446	Ischemia	hsa-mir-146a	0.38268
1447	Albuminuria	hsa-mir-199a	0.382659
1448	Adrenocortical Adenoma	hsa-let-7a	0.382627
1449	Biliary Atresia	hsa-mir-155	0.382567
1450	Vascular Calcification	hsa-mir-126	0.382527
1451	Angina, Unstable	hsa-mir-126	0.382478
1452	Fatty Liver, Alcoholic	hsa-mir-199a	0.382423
1453	Lung Diseases	hsa-mir-155	0.382416
1454	Chlamydia Infections	hsa-mir-200a	0.382324
1455	Hepatitis B, Chronic	hsa-mir-224	0.382138
1456	Nasal Polyps	hsa-mir-126	0.382121
1457	Brain Neoplasms	hsa-mir-155	0.382118
1458	Carcinoma, Embryonal	hsa-mir-34a	0.382117
1459	Fibrosarcoma	hsa-mir-19b	0.382113
1460	Myelodysplastic Syndromes	hsa-mir-19a	0.382109
1461	Albuminuria	hsa-mir-17	0.382066
1462	HIV Infections	hsa-mir-20a	0.382034
1463	Focal Epithelial Hyperplasia	hsa-mir-146b	0.382009
1464	Cervical Intraepithelial Neoplasia	hsa-mir-145	0.381992
1465	Spinal Cord Injuries	hsa-mir-29c	0.381983
1466	Leukoplakia, Oral	hsa-mir-125b	0.381946
1467	Cardiomyopathies	hsa-mir-24	0.381903
1468	Prostate Neoplasms	hsa-mir-200a	0.381874
1469	Albuminuria	hsa-mir-429	0.381871
1470	Lung Diseases	hsa-mir-30e	0.381828
1471	Leukemia, Myelogenous, Chronic, BCR-ABL Positive	hsa-mir-19a	0.381729
1472	Neoplasms, Glandular and Epithelial	hsa-mir-218	0.381708
1473	Neoplasms, Germ Cell and Embryonal	hsa-mir-145	0.381656
1474	Leukemia, Promyelocytic, Acute	hsa-mir-145	0.381636
1475	Hepatitis B, Chronic	hsa-mir-200c	0.381635
1476	Cystic Fibrosis	hsa-let-7a	0.381558
1477	Leukemia	hsa-mir-155	0.381491
1478	Endomyocardial Fibrosis	hsa-mir-195	0.381466
1479	Musculoskeletal Abnormalities	hsa-mir-155	0.381463
1480	Kidney Failure, Acute	hsa-mir-192	0.381437
1481	Liver Neoplasms	hsa-mir-145	0.381384
1482	Meningioma	hsa-let-7a	0.381365
1483	Albuminuria	hsa-mir-200b	0.381362
1484	Glioma	hsa-mir-19b	0.381359
1485	Albuminuria	hsa-mir-126	0.381335
1486	Ependymoma	hsa-mir-19b	0.381277
1487	Lymphoproliferative Disorders	hsa-mir-146a	0.381234
1488	Sarcoma, Ewing	hsa-mir-19a	0.38105
1489	Colitis	hsa-mir-200b	0.381036
1490	Gastritis, Atrophic	hsa-let-7a	0.380988
1491	Hepatitis B, Chronic	hsa-mir-29a	0.380976
1492	Choriocarcinoma	hsa-mir-19b	0.380852
1493	Carotid Artery Diseases	hsa-mir-17	0.380806
1494	Prostate Neoplasms	hsa-mir-126	0.380722
1495	Fibrosis	hsa-mir-30b	0.380712
1496	Leukemia, lymphoblastic, Chronic	hsa-mir-221	0.38065
1497	Sarcoma, Synovial	hsa-let-7a	0.380633
1498	Fatty Liver	hsa-mir-200a	0.3806
1499	Kidney Failure, Acute	hsa-mir-205	0.380598
1500	Chondrodysplasia Punctata	hsa-mir-206	0.380572
1501	Carcinoma, Embryonal	hsa-mir-218	0.380559
1502	Intellectual Disability	hsa-mir-34a	0.380549
1503	Carcinoma, Endometrioid	hsa-mir-17	0.380546
1504	Leiomyoma	hsa-mir-19a	0.380525
1505	Giant Cell Tumors	hsa-mir-19a	0.380505
1506	Small Cell Lung Carcinoma	hsa-mir-34a	0.380475
1507	Stomach Neoplasms	hsa-mir-126	0.380467
1508	Lymphoma, B-Cell	hsa-mir-125b	0.380446
1509	Stomach Diseases	hsa-mir-29a	0.380417
1510	Anoxia	hsa-mir-221	0.380398
1511	Meningioma	hsa-mir-125b	0.380372
1512	Skin Neoplasms	hsa-mir-218	0.380358
1513	Hepatitis	hsa-mir-15b	0.380275
1514	Amyloidosis	hsa-mir-520f	0.380113
1515	Amyloidosis	hsa-mir-520g	0.380113
1516	Down Syndrome	hsa-mir-125b	0.380063
1517	Behcet Syndrome	hsa-mir-17	0.379967
1518	Adrenal Cortex Neoplasms	hsa-mir-21	0.379962
1519	Heart Defects, Congenital	hsa-mir-155	0.379944
1520	Colorectal Neoplasms, Hereditary Nonpolyposis	hsa-mir-34a	0.379836
1521	Endomyocardial Fibrosis	hsa-mir-24	0.379813
1522	Neoplasms, Glandular and Epithelial	hsa-mir-125b	0.379775
1523	AIDS Dementia Complex	hsa-mir-19b	0.379769
1524	Cerebellar Neoplasms	hsa-let-7a	0.379697
1525	Inflammatory Bowel Diseases	hsa-mir-29a	0.379694
1526	HIV Infection	hsa-mir-34a	0.379681
1527	Hypopharyngeal Neoplasms	hsa-mir-145	0.379523
1528	Meningioma	hsa-mir-19b	0.379495
1529	Prion Diseases	hsa-mir-29b	0.379479
1530	Myocardial Ischemia	hsa-mir-30b	0.379467
1531	Cholangiocarcinoma	hsa-mir-20a	0.379466
1532	Pituitary Neoplasms	hsa-mir-200b	0.379462
1533	Osteoarthritis	hsa-mir-34a	0.379444
1534	Anemia, Sickle Cell	hsa-mir-29b	0.379429
1535	Liver Diseases	hsa-mir-200a	0.379427
1536	Liver Diseases	hsa-mir-145	0.379415
1537	Carcinoma, Small Cell	hsa-let-7a	0.379401
1538	Cardiomyopathy, Hypertrophic	hsa-mir-26a	0.379397
1539	Periodontal Diseases	hsa-let-7c	0.379355
1540	Hypoxia-Ischemia, Brain	hsa-mir-29b	0.379336
1541	Leukoplakia, Oral	hsa-mir-18a	0.379319
1542	Carcinoma, Ductal, Breast	hsa-mir-20a	0.37925
1543	Pain	hsa-mir-29b	0.379238
1544	Creutzfeldt-Jakob Syndrome	hsa-mir-125b	0.379226
1545	Pulmonary Disease, Chronic Obstructive	hsa-mir-155	0.379222
1546	Leukemia, lymphoblastic, Chronic	hsa-mir-223	0.379207
1547	Kidney Failure, Chronic	hsa-mir-192	0.3792
1548	Gastritis, Atrophic	hsa-mir-200b	0.379161
1549	Brain Injuries	hsa-mir-29b	0.379161
1550	Fanconi Anemia	hsa-mir-29b	0.379086
1551	Leukemia, Myeloid	hsa-mir-145	0.37908
1552	Sjogren's Syndrome	hsa-mir-18a	0.379073
1553	Behcet Syndrome	hsa-mir-125b	0.379003
1554	ACTH-Secreting Pituitary Adenoma	hsa-mir-200b	0.378977
1555	Cicatrix	hsa-mir-30b	0.378859
1556	Osteolysis	hsa-mir-223	0.378847
1557	Small Cell Lung Carcinoma	hsa-let-7a	0.378806
1558	Diabetes Complications	hsa-mir-191	0.378803
1559	Burkitt Lymphoma	hsa-mir-221	0.378741
1560	Eclampsia	hsa-mir-1	0.378679
1561	Amyotrophic Lateral Sclerosis	hsa-mir-22	0.378673
1562	Hepatoblastoma	hsa-mir-125b	0.378667
1563	Azoospermia	hsa-mir-200b	0.378652
1564	Kidney Neoplasms	hsa-mir-200a	0.378627
1565	Neoplasms, Squamous Cell	hsa-mir-19b	0.378621
1566	Nasal Polyps	hsa-let-7e	0.378595
1567	Leprosy	hsa-mir-486	0.378578
1568	Renal Insufficiency	hsa-mir-146a	0.37855
1569	Sjogren's Syndrome	hsa-mir-17	0.378515
1570	Autoimmune Diseases	hsa-mir-223	0.378493
1571	Multiple Myeloma	hsa-mir-34a	0.378462
1572	Abortion, Habitual	hsa-mir-429	0.378401
1573	Atherosclerosis	hsa-mir-523	0.3784
1574	Cystic Fibrosis	hsa-mir-125b	0.378374
1575	Sarcoma	hsa-mir-125b	0.378365
1576	Distal Myopathies	hsa-mir-148a	0.378338
1577	Colitis	hsa-mir-200c	0.378305
1578	Gout	hsa-mir-21	0.378288
1579	Lichen Planus, Oral	hsa-mir-146b	0.378261
1580	HIV Infections	hsa-mir-29b	0.378197
1581	Chlamydia Infections	hsa-mir-17	0.378152
1582	Sarcoma, Synovial	hsa-mir-19a	0.378048
1583	Lipid Metabolism Disorders	hsa-mir-34a	0.378043
1584	Leukemia, Promyelocytic, Acute	hsa-mir-155	0.378022
1585	Colitis, Ulcerative	hsa-mir-29a	0.378015
1586	Osteolysis	hsa-mir-140	0.377947
1587	Prostate Neoplasms	hsa-mir-141	0.377914
1588	Hypopharyngeal Neoplasms	hsa-let-7c	0.377895
1589	Albuminuria	hsa-mir-146a	0.377881
1590	Retinal Neovascularization	hsa-let-7b	0.377873
1591	Carotid Artery Diseases	hsa-mir-29b	0.377854
1592	Myocardial Infarction	hsa-mir-30b	0.377822
1593	Adenocarcinoma	hsa-mir-18a	0.377748
1594	Heart Diseases	hsa-mir-325	0.377731
1595	Myocardial Reperfusion Injury	hsa-mir-199a	0.377726
1596	Stomach Diseases	hsa-mir-200c	0.37767
1597	Mastocytosis, Systemic	hsa-mir-129	0.377593
1598	Pemphigus, Benign Familial	hsa-mir-145	0.377547
1599	Liposarcoma	hsa-let-7d	0.377546
1600	Cardiovascular Diseases	hsa-mir-30b	0.377539
1601	Neoplasms, Germ Cell and Embryonal	hsa-mir-19a	0.377485
1602	Carcinoma	hsa-mir-19b	0.377467
1603	Chlamydia Infections	hsa-mir-200b	0.377446
1604	Carcinoma, Endometrioid	hsa-let-7a	0.377436
1605	Dyspepsia	hsa-mir-525	0.377409
1606	Psychotic Disorders	hsa-mir-30a	0.377409
1607	Liver Failure	hsa-mir-21	0.377382
1608	Eczema	hsa-mir-223	0.377362
1609	Pulmonary Fibrosis	hsa-mir-125b	0.377348
1610	Neoplasms, Glandular and Epithelial	hsa-mir-145	0.37733
1611	Colitis	hsa-let-7a	0.377263
1612	Cervical Intraepithelial Neoplasia	hsa-mir-34a	0.377249
1613	Anemia, Sickle Cell	hsa-mir-206	0.377196
1614	Cardiovascular Diseases	hsa-mir-126	0.377149
1615	Acute Lung Injury	hsa-let-7e	0.377083
1616	Brain Neoplasms	hsa-mir-17	0.377076
1617	Leiomyoma	hsa-let-7a	0.377048
1618	Lupus Erythematosus, Systemic	hsa-mir-16	0.37704
1619	Carcinoma, Embryonal	hsa-mir-19b	0.377039
1620	Eosinophilic Esophagitis	hsa-mir-17	0.377036
1621	Hypopharyngeal Neoplasms	hsa-mir-20a	0.377022
1622	Graves Disease	hsa-mir-16	0.377021
1623	Precursor B-Cell Lymphoblastic Leukemia-Lymphoma	hsa-mir-223	0.376874
1624	Glioblastoma	hsa-mir-92a	0.376826
1625	Oligodendroglioma	hsa-mir-203	0.376793
1626	Renal Insufficiency	hsa-mir-20a	0.376779
1627	Adenoma	hsa-mir-125b	0.376761
1628	Leukoplakia, Oral	hsa-let-7a	0.376687
1629	Biliary Atresia	hsa-mir-200c	0.376675
1630	Fatty Liver, Alcoholic	hsa-mir-200a	0.37663
1631	Dyspepsia	hsa-mir-136	0.376628
1632	Arrhythmias, Cardiac	hsa-mir-126	0.376609
1633	Carcinoma, Ductal, Breast	hsa-mir-34a	0.376608
1634	Sarcoma, Synovial	hsa-mir-92a	0.376598
1635	Irritable Bowel Syndrome	hsa-mir-200c	0.376582
1636	Lung Diseases	hsa-mir-21	0.376568
1637	Gastritis, Atrophic	hsa-mir-200c	0.376552
1638	Fibrosarcoma	hsa-mir-20a	0.376505
1639	Skin Neoplasms	hsa-let-7a	0.376457
1640	Neurilemmoma	hsa-mir-17	0.376431
1641	Small Cell Lung Carcinoma	hsa-mir-21	0.376414
1642	Adrenocortical Adenoma	hsa-mir-21	0.376401
1643	Acute Lung Injury	hsa-mir-125b	0.376361
1644	Tourette Syndrome	hsa-mir-26a	0.376359
1645	Fatty Liver, Alcoholic	hsa-mir-15b	0.376276
1646	Colitis, Ulcerative	hsa-mir-200c	0.376273
1647	Tongue Neoplasms	hsa-let-7b	0.376247
1648	Anemia, Sickle Cell	hsa-mir-30e	0.376215
1649	Neurofibromatosis 2	hsa-mir-34a	0.376189
1650	Muscular Dystrophies	hsa-mir-146a	0.376169
1651	Azoospermia	hsa-mir-34c	0.376167
1652	Acute Coronary Syndrome	hsa-mir-20a	0.376158
1653	Osteosarcoma	hsa-let-7a	0.376112
1654	Myocardial Ischemia	hsa-mir-523	0.376052
1655	Carcinoma, Small Cell	hsa-mir-155	0.375949
1656	Hepatitis	hsa-mir-196a	0.375935
1657	Polycystic Kidney Diseases	hsa-mir-200c	0.375876
1658	Eclampsia	hsa-mir-29b	0.375796
1659	Colorectal Neoplasms, Hereditary Nonpolyposis	hsa-mir-20a	0.375792
1660	Diabetic Retinopathy	hsa-mir-20a	0.375785
1661	HIV Infections	hsa-mir-29a	0.375726
1662	Neurofibromatosis 2	hsa-mir-145	0.375721
1663	Dementia	hsa-mir-29a	0.375712
1664	Cardiomegaly	hsa-mir-126	0.375702
1665	Pregnancy, Ectopic	hsa-mir-21	0.375642
1666	Antiphospholipid Syndrome	hsa-mir-223	0.375632
1667	Myocarditis	hsa-mir-423	0.375555
1668	Hypoxia-Ischemia, Brain	hsa-mir-126	0.375547
1669	Hypopharyngeal Neoplasms	hsa-mir-18a	0.375415
1670	Mouth Neoplasms	hsa-mir-145	0.375409
1671	Hyperlipidemias	hsa-mir-155	0.375377
1672	Waldenstrom Macroglobulinemia	hsa-mir-125b	0.375376
1673	Oligodendroglioma	hsa-mir-20a	0.375375
1674	Carcinoma, Ehrlich Tumor	hsa-mir-19b	0.375337
1675	Kidney Diseases	hsa-mir-17	0.375306
1676	Granulosa Cell Tumor	hsa-mir-125b	0.375266
1677	Cystic Fibrosis	hsa-mir-126	0.375121
1678	Pituitary Neoplasms	hsa-mir-155	0.375054
1679	RNA Virus Infections	hsa-mir-146a	0.37502
1680	Liposarcoma	hsa-mir-125b	0.375004
1681	Aortic Aneurysm, Abdominal	hsa-mir-17	0.374971
1682	ACTH-Secreting Pituitary Adenoma	hsa-mir-20a	0.374971
1683	Myotonic Dystrophy	hsa-mir-133a	0.37494
1684	Psychotic Disorders	hsa-mir-15a	0.374924
1685	Abortion, Habitual	hsa-mir-141	0.374923
1686	Hypopharyngeal Neoplasms	hsa-mir-125b	0.374918
1687	Huntington Disease	hsa-mir-29a	0.374835
1688	Chordoma	hsa-let-7a	0.374826
1689	Reperfusion Injury	hsa-mir-126	0.374649
1690	Choriocarcinoma	hsa-mir-155	0.374638
1691	Graves Disease	hsa-mir-20a	0.374597
1692	Dermatitis, Atopic	hsa-mir-20a	0.374586
1693	Eclampsia	hsa-mir-145	0.374559
1694	Tongue Neoplasms	hsa-mir-125b	0.374539
1695	Pheochromocytoma	hsa-mir-106a	0.374334
1696	Sezary Syndrome	hsa-mir-34a	0.374321
1697	Tourette Syndrome	hsa-mir-206	0.374307
1698	Drug-Induced Liver Injury	hsa-mir-200a	0.374248
1699	Pheochromocytoma	hsa-mir-92a	0.374239
1700	Hepatitis B, Chronic	hsa-mir-372	0.374214
1701	Pituitary Adenomas	hsa-mir-16	0.37415
1702	Gerstmann-Straussler-Scheinker Disease	hsa-mir-206	0.374144
1703	Rhabdomyosarcoma	hsa-let-7a	0.374125
1704	Leukoplakia, Oral	hsa-mir-34a	0.374113
1705	Graft vs Host Disease	hsa-mir-34a	0.374109
1706	Behcet Syndrome	hsa-mir-20a	0.374097
1707	Colorectal Neoplasms, Hereditary Nonpolyposis	hsa-mir-125b	0.374069
1708	Dyspepsia	hsa-mir-520f	0.37403
1709	Dyspepsia	hsa-mir-520g	0.37403
1710	Supranuclear Palsy, Progressive	hsa-mir-29a	0.373991
1711	Neurofibromatosis 2	hsa-mir-125b	0.373983
1712	Hearing Loss	hsa-mir-182	0.373891
1713	Adrenal Cortex Neoplasms	hsa-mir-125b	0.37387
1714	Rhinitis, Allergic, Perennial	hsa-mir-19b	0.373833
1715	Eosinophilic Esophagitis	hsa-mir-20a	0.373809
1716	Dermatitis, Atopic	hsa-mir-146b	0.373799
1717	Osteoarthritis	hsa-mir-146b	0.373786
1718	Colon Neoplasms	hsa-mir-34a	0.37374
1719	Thyroid Neoplasms	hsa-mir-145	0.373709
1720	Carcinoma, Embryonal	hsa-mir-20a	0.373696
1721	Retinal Neovascularization	hsa-mir-125a	0.373696
1722	Tourette Syndrome	hsa-mir-132	0.373696
1723	Myopia	hsa-mir-338	0.373689
1724	Sarcoma, Kaposi	hsa-mir-155	0.37367
1725	Chordoma	hsa-mir-125b	0.373581
1726	Myositis Ossificans	hsa-mir-29c	0.373577
1727	Spinal Cord Injuries	hsa-mir-145	0.373549
1728	Distal Myopathies	hsa-mir-155	0.373537
1729	Colorectal Neoplasms, Hereditary Nonpolyposis	hsa-mir-18a	0.373537
1730	Arthritis	hsa-mir-34a	0.373521
1731	Colon Neoplasms	hsa-mir-20a	0.373494
1732	Carcinoma, Small Cell	hsa-mir-92a	0.373488
1733	Stomach Diseases	hsa-mir-200b	0.373443
1734	Lymphoproliferative Disorders	hsa-mir-15a	0.373397
1735	Endometrial Neoplasms	hsa-mir-145	0.37334
1736	Lupus Erythematosus, Systemic	hsa-mir-18a	0.373251
1737	Huntington Disease	hsa-mir-34c	0.373211
1738	Choriocarcinoma	hsa-mir-126	0.373171
1739	Neuroma, Acoustic	hsa-mir-19b	0.373163
1740	Muscular Dystrophy, Facioscapulohumeral	hsa-mir-34a	0.373118
1741	Fanconi Anemia	hsa-mir-181a	0.373054
1742	Carcinoma, Ehrlich Tumor	hsa-let-7a	0.373005
1743	HIV Infections	hsa-mir-34a	0.372999
1744	Neutropenia	hsa-mir-223	0.372975
1745	Pulmonary Disease, Chronic Obstructive	hsa-let-7e	0.372895
1746	HIV Infections	hsa-mir-19b	0.372816
1747	Fanconi Anemia	hsa-mir-19a	0.372792
1748	Cervical Neoplasms	hsa-mir-200a	0.372744
1749	Pulmonary Embolism	hsa-mir-486	0.372727
1750	Lymphoma, Non-Hodgkin	hsa-let-7a	0.372667
1751	Cholangiocarcinoma	hsa-let-7a	0.372645
1752	Gerstmann-Straussler-Scheinker Disease	hsa-mir-29c	0.372526
1753	Nasal Polyps	hsa-let-7a	0.372522
1754	Acute Coronary Syndrome	hsa-mir-30b	0.372494
1755	Supranuclear Palsy, Progressive	hsa-mir-1	0.372494
1756	Arthritis, Psoriatic	hsa-mir-125b	0.372493
1757	Encephalomyelitis, Autoimmune, Experimental	hsa-mir-15a	0.372483
1758	Fatty Liver, Alcoholic	hsa-mir-145	0.372446
1759	Periodontal Diseases	hsa-mir-17	0.372426
1760	Distal Myopathies	hsa-mir-199a	0.372403
1761	Gastritis, Atrophic	hsa-mir-29a	0.372393
1762	Hypopharyngeal Neoplasms	hsa-let-7e	0.372382
1763	Myocarditis	hsa-mir-195	0.372368
1764	Aortic Valve Insufficiency	hsa-mir-525	0.372368
1765	Down Syndrome	hsa-mir-34a	0.372345
1766	Kidney Neoplasms	hsa-mir-145	0.372308
1767	Angina, Unstable	hsa-mir-34a	0.372233
1768	Leukemia, B-Cell	hsa-mir-223	0.372201
1769	Lymphoma, Large B-Cell, Diffuse	hsa-mir-125b	0.372198
1770	Liver Diseases	hsa-mir-155	0.372156
1771	Behcet Syndrome	hsa-mir-145	0.372139
1772	Moyamoya Disease	hsa-mir-210	0.372119
1773	Leukemia, B-Cell	hsa-mir-221	0.372102
1774	Fibrosarcoma	hsa-mir-34a	0.372064
1775	Tourette Syndrome	hsa-mir-34c	0.372053
1776	Lung Diseases	hsa-mir-125b	0.372047
1777	Muscular Dystrophy, Facioscapulohumeral	hsa-mir-146a	0.372015
1778	Chlamydia Infections	hsa-mir-200c	0.371989
1779	Leiomyosarcoma	hsa-mir-125b	0.371989
1780	Albuminuria	hsa-mir-29b	0.371988
1781	Child Development Disorders, Pervasive	hsa-mir-95	0.371947
1782	Choriocarcinoma	hsa-mir-200b	0.371927
1783	Sarcoma, Ewing's	hsa-mir-155	0.371916
1784	Small Cell Lung Carcinoma	hsa-mir-145	0.371893
1785	Vascular Calcification	hsa-mir-122	0.371886
1786	Retinal Degeneration	hsa-let-7b	0.371885
1787	Colon Neoplasms	hsa-mir-200b	0.371881
1788	Long QT Syndrome	hsa-mir-523	0.371863
1789	Neoplasms, Glandular and Epithelial	hsa-mir-19a	0.371861
1790	Aortic Valve Stenosis	hsa-mir-199a	0.37185
1791	Hemangioma	hsa-mir-145	0.371786
1792	Pre-Eclampsia	hsa-mir-1	0.371767
1793	Lupus Nephritis	hsa-mir-200c	0.371736
1794	Retinal Neovascularization	hsa-mir-142	0.371736
1795	Acute Lung Injury	hsa-mir-30e	0.37172
1796	Radiation Injuries	hsa-mir-486	0.371682
1797	Lymphoma, Non-Hodgkin	hsa-mir-221	0.37158
1798	Cystic Fibrosis	hsa-mir-145	0.37151
1799	Muscular Dystrophy, Facioscapulohumeral	hsa-mir-199a	0.371479
1800	Brain Injury	hsa-let-7a	0.371478
1801	Lupus Erythematosus, Systemic	hsa-mir-223	0.371464
1802	Dermatitis, Atopic	hsa-mir-19a	0.371448
1803	Cerebral Hemorrhage	hsa-mir-210	0.37142
1804	Drug-Induced Liver Injury	hsa-mir-145	0.371414
1805	Cholangiocarcinoma	hsa-mir-18a	0.37138
1806	Chlamydia Infections	hsa-mir-20a	0.371372
1807	Spinal Cord Injuries	hsa-mir-34a	0.371325
1808	Diabetes Complications	hsa-mir-200c	0.371316
1809	Thyroid Neoplasms	hsa-let-7b	0.371303
1810	Lung Diseases	hsa-let-7e	0.371272
1811	Fragile X Syndrome	hsa-mir-206	0.371248
1812	Biliary Tract Neoplasms	hsa-let-7c	0.371244
1813	Adrenocortical Adenoma	hsa-mir-145	0.371228
1814	Hepatitis, Chronic	hsa-mir-200a	0.371203
1815	Meningioma	hsa-mir-155	0.371201
1816	Adenoma	hsa-mir-19a	0.371146
1817	Hepatoblastoma	hsa-mir-92a	0.371134
1818	Hepatoblastoma	hsa-mir-19a	0.371121
1819	Cystitis, Interstitial	hsa-mir-155	0.371047
1820	Child Development Disorders, Pervasive	hsa-mir-15b	0.371039
1821	Colon Neoplasms	hsa-let-7b	0.371038
1822	Testicular Neoplasms	hsa-mir-200c	0.371021
1823	Sarcoma, Ewing	hsa-mir-125b	0.371004
1824	Carcinoma, Ductal, Breast	hsa-mir-18a	0.37094
1825	Drug-Induced Liver Injury	hsa-mir-196a	0.370856
1826	Lymphoma, Large-Cell, Anaplastic	hsa-let-7a	0.370851
1827	Sarcoma	hsa-let-7a	0.370833
1828	Muscular Dystrophies	hsa-mir-29b	0.370824
1829	Mouth Neoplasms	hsa-mir-155	0.370776
1830	Anus Neoplasms	hsa-let-7b	0.370761
1831	Myasthenia Gravis	hsa-mir-19b	0.370695
1832	Burkitt Lymphoma	hsa-let-7a	0.370677
1833	ACTH-Secreting Pituitary Adenoma	hsa-let-7b	0.370648
1834	Retinal Neovascularization	hsa-mir-1	0.370646
1835	Fatty Liver, Alcoholic	hsa-mir-21	0.370635
1836	Vascular Diseases	hsa-mir-30b	0.370609
1837	Cervical Intraepithelial Neoplasia	hsa-mir-17	0.37056
1838	Muscular Dystrophies	hsa-mir-155	0.370525
1839	Osteolysis	hsa-mir-132	0.3705
1840	Laryngeal Neoplasms	hsa-let-7b	0.370481
1841	Brain Neoplasms	hsa-let-7b	0.370462
1842	Pregnancy, Ectopic	hsa-mir-520e	0.370437
1843	Nasal Polyps	hsa-let-7i	0.37043
1844	Drug-Induced Liver Injury	hsa-mir-200b	0.370421
1845	Myocardial Reperfusion Injury	hsa-mir-30b	0.370367
1846	Oligodendroglioma	hsa-mir-125b	0.37036
1847	Gastrointestinal Neoplasms	hsa-let-7b	0.370333
1848	Graft vs Host Disease	hsa-mir-29b	0.370325
1849	Distal Myopathies	hsa-mir-146a	0.370277
1850	Prostate Neoplasms	hsa-mir-17	0.370265
1851	Azoospermia	hsa-mir-21	0.370246
1852	Choriocarcinoma	hsa-mir-125b	0.370227
1853	Hyperglycemia	hsa-mir-548c	0.37021
1854	Neuroma, Acoustic	hsa-mir-125b	0.370195
1855	RNA Virus Infections	hsa-mir-150	0.370182
1856	Mycosis Fungoides	hsa-mir-125b	0.370171
1857	Nevus, Pigmented	hsa-let-7d	0.370139
1858	Prolactinoma	hsa-mir-16	0.370138
1859	Astrocytoma	hsa-mir-19b	0.370135
1860	Glioblastoma	hsa-let-7a	0.37004
1861	Digestive System Neoplasms	hsa-mir-34a	0.370007
1862	Prostate Neoplasms	hsa-mir-20a	0.369987
1863	Gout	hsa-mir-136	0.369936
1864	Myopia	hsa-mir-154	0.36992
1865	Hepatitis	hsa-mir-200c	0.36992
1866	ACTH-Secreting Pituitary Adenoma	hsa-let-7d	0.369813
1867	Eczema	hsa-mir-145	0.369811
1868	Carcinoma, Small Cell	hsa-mir-126	0.369807
1869	Prostate Neoplasms	hsa-let-7a	0.369743
1870	Rhabdomyosarcoma	hsa-mir-155	0.369688
1871	Nevus, Pigmented	hsa-let-7b	0.36968
1872	Gerstmann-Straussler-Scheinker Disease	hsa-mir-29a	0.36967
1873	Leukemia, Myeloid	hsa-let-7a	0.369631
1874	Cardiomyopathy, Dilated	hsa-mir-523	0.369596
1875	Pulmonary Fibrosis	hsa-mir-34a	0.369578
1876	Hypertrophy, Left Ventricular	hsa-mir-26a	0.36954
1877	Anus Neoplasms	hsa-mir-200b	0.369537
1878	Polycythemia Vera	hsa-mir-125b	0.36953
1879	Carcinoma, Ehrlich Tumor	hsa-mir-200c	0.369524
1880	Biliary Tract Neoplasms	hsa-mir-34a	0.369487
1881	Myositis Ossificans	hsa-mir-34a	0.369474
1882	Colorectal Neoplasms, Hereditary Nonpolyposis	hsa-mir-200b	0.369437
1883	Rhabdomyosarcoma	hsa-mir-125b	0.369421
1884	Albuminuria	hsa-mir-20a	0.36939
1885	Nasal Polyps	hsa-let-7d	0.369365
1886	Muscular Dystrophy, Facioscapulohumeral	hsa-mir-155	0.369272
1887	Fanconi Anemia	hsa-mir-16	0.369266
1888	Muscular Dystrophy, Duchenne	hsa-mir-34a	0.369262
1889	Carcinoma, Small Cell	hsa-mir-200b	0.369234
1890	Hematologic Neoplasms	hsa-let-7b	0.369231
1891	Muscular Dystrophy, Duchenne	hsa-mir-146a	0.369208
1892	Carcinoma, Neuroendocrine	hsa-mir-16	0.369171
1893	Pulmonary Fibrosis	hsa-mir-34c	0.369152
1894	Retinal Neovascularization	hsa-mir-133a	0.369095
1895	Lichen Planus, Oral	hsa-let-7a	0.369094
1896	Graves Disease	hsa-mir-126	0.369066
1897	Lung Diseases, Interstitial	hsa-mir-21	0.369063
1898	Hypertrophy, Left Ventricular	hsa-mir-199a	0.369058
1899	Supranuclear Palsy, Progressive	hsa-mir-22	0.369023
1900	Marek Disease	hsa-let-7a	0.368986
1901	ACTH-Secreting Pituitary Adenoma	hsa-mir-18a	0.368903
1902	Glioblastoma	hsa-mir-125b	0.368874
1903	Colon Neoplasms	hsa-mir-125b	0.368865
1904	Cerebral Hemorrhage	hsa-mir-126	0.368856
1905	Focal Epithelial Hyperplasia	hsa-mir-125b	0.368819
1906	Myocardial Reperfusion Injury	hsa-mir-223	0.368812
1907	Leukemia, Myeloid, Chronic-Phase	hsa-mir-181a	0.368758
1908	Precursor B-Cell Lymphoblastic Leukemia-Lymphoma	hsa-mir-221	0.368718
1909	Lung Diseases, Interstitial	hsa-mir-34a	0.368687
1910	HIV Infection	hsa-mir-19a	0.368639
1911	Anus Neoplasms	hsa-mir-143	0.3686
1912	Eclampsia	hsa-mir-24	0.368586
1913	Prostate Neoplasms	hsa-mir-34a	0.368585
1914	Influenza, Human	hsa-mir-34a	0.36858
1915	Heart Diseases	hsa-mir-133b	0.368467
1916	Graft vs Host Disease	hsa-mir-221	0.368463
1917	Marek Disease	hsa-mir-146a	0.368456
1918	Leukemia	hsa-let-7a	0.368454
1919	Nerve Sheath Neoplasms	hsa-mir-200c	0.368442
1920	Colitis, Ulcerative	hsa-mir-16	0.368441
1921	Anus Neoplasms	hsa-mir-125b	0.368435
1922	Amyotrophic Lateral Sclerosis	hsa-mir-335	0.368434
1923	Choriocarcinoma	hsa-let-7a	0.368433
1924	Cataract	hsa-mir-142	0.368401
1925	Inflammatory Bowel Diseases	hsa-mir-199a	0.368361
1926	Tongue Neoplasms	hsa-mir-145	0.368361
1927	Hypopharyngeal Neoplasms	hsa-mir-205	0.368275
1928	Brain Neoplasms	hsa-mir-125b	0.368274
1929	Stroke	hsa-mir-29b	0.368226
1930	Diabetic Retinopathy	hsa-mir-29b	0.368151
1931	Carcinoma, Neuroendocrine	hsa-mir-92a	0.368114
1932	Kidney Neoplasms	hsa-mir-429	0.368103
1933	Mesothelioma	hsa-mir-19a	0.368055
1934	Reperfusion Injury	hsa-mir-30b	0.368044
1935	Fatty Liver, Alcoholic	hsa-mir-212	0.368039
1936	Liver Neoplasms	hsa-mir-200c	0.367972
1937	Carcinoma, Basal Cell	hsa-let-7a	0.367965
1938	Arrhythmias, Cardiac	hsa-mir-325	0.367939
1939	Colitis	hsa-mir-106a	0.367862
1940	Carcinoma, Neuroendocrine	hsa-mir-19a	0.367805
1941	Antiphospholipid Syndrome	hsa-mir-34a	0.367732
1942	Pituitary Neoplasms	hsa-mir-34a	0.367727
1943	Metabolic Diseases	hsa-mir-377	0.367724
1944	Granulosa Cell Tumor	hsa-let-7b	0.367723
1945	Autoimmune Diseases	hsa-mir-181a	0.367723
1946	Leukemia-Lymphoma, Adult T-Cell	hsa-mir-223	0.367708
1947	Salivary Gland Neoplasms	hsa-let-7b	0.367642
1948	Carcinoma, Ductal, Breast	hsa-mir-125b	0.367633
1949	Lymphoma, Mantle-Cell	hsa-let-7a	0.36761
1950	Cerebellar Neoplasms	hsa-mir-34a	0.367528
1951	Acquired Immunodeficiency Syndrome	hsa-mir-19b	0.367496
1952	Eosinophilic Esophagitis	hsa-mir-126	0.367485
1953	Liver Diseases	hsa-mir-200b	0.367381
1954	Stomach Diseases	hsa-mir-16	0.36736
1955	Wounds and Injuries	hsa-let-7a	0.367345
1956	Periodontal Diseases	hsa-mir-29c	0.367317
1957	Lupus Erythematosus, Systemic	hsa-mir-19a	0.36727
1958	Carcinoma, Ductal, Breast	hsa-mir-19b	0.367257
1959	Osteosarcoma	hsa-mir-155	0.36725
1960	Cystic Fibrosis	hsa-mir-34a	0.367246
1961	Lung Diseases, Interstitial	hsa-mir-34c	0.367234
1962	Infertility, Male	hsa-mir-200c	0.367218
1963	Oligodendroglioma	hsa-mir-183	0.367199
1964	Oligodendroglioma	hsa-mir-124	0.36719
1965	Infertility, Male	hsa-mir-125b	0.367158
1966	Fibrosarcoma	hsa-mir-18a	0.367153
1967	Anemia, Sickle Cell	hsa-mir-222	0.367146
1968	Sarcoma, Synovial	hsa-mir-155	0.367122
1969	Diabetes Mellitus	hsa-mir-191	0.367093
1970	Albuminuria	hsa-mir-200c	0.367065
1971	Glomerulonephritis, IGA	hsa-mir-29b	0.367054
1972	Myocardial Ischemia	hsa-mir-24	0.367049
1973	Leukemia, Myeloid, Chronic-Phase	hsa-mir-16	0.367042
1974	Alopecia	hsa-let-7a	0.367037
1975	Hemangiosarcoma	hsa-let-7b	0.367035
1976	Child Development Disorders, Pervasive	hsa-mir-146a	0.367016
1977	Hepatitis C, Chronic	hsa-mir-196b	0.367014
1978	Polycystic Kidney Diseases	hsa-mir-29b	0.36701
1979	Moyamoya Disease	hsa-mir-222	0.366989
1980	Osteosarcoma	hsa-mir-221	0.366967
1981	Adenocarcinoma	hsa-mir-19b	0.366948
1982	Carcinoma	hsa-mir-92a	0.366944
1983	Influenza, Human	hsa-mir-223	0.366916
1984	Fragile X Syndrome	hsa-mir-133a	0.366913
1985	Alzheimer Disease	hsa-mir-34b	0.3669
1986	Hyperlipidemias	hsa-mir-377	0.366869
1987	Hypopharyngeal Neoplasms	hsa-let-7d	0.366865
1988	Leukoplakia, Oral	hsa-let-7b	0.366827
1989	Heart Defects, Congenital	hsa-mir-24	0.366792
1990	Myositis Ossificans	hsa-mir-130a	0.366784
1991	Cystic Fibrosis	hsa-mir-29a	0.366764
1992	Acute Coronary Syndrome	hsa-mir-126	0.366737
1993	Atrophy	hsa-mir-221	0.366712
1994	Lymphoproliferative Disorders	hsa-mir-34a	0.366598
1995	Myositis Ossificans	hsa-mir-133a	0.366572
1996	Kidney Neoplasms	hsa-mir-155	0.366567
1997	Mastocytosis, Systemic	hsa-mir-27a	0.366553
1998	Carcinoma, Ehrlich Tumor	hsa-mir-155	0.366521
1999	Eosinophilic Esophagitis	hsa-let-7a	0.366506
[truncated: 182,156 more rows]
