# Supplementary material for: PRMDA: personalized recommendation-based MiRNA-disease association prediction
Source: Oncotarget. 2017 Sep 18;8(49):85568–83. doi: 10.18632/oncotarget.20996 (PMC5689632; doi:10.18632/oncotarget.20996)
Supplement: Supplementary file 4 [file oncotarget-08-85568-s004.xlsx]

## Sheet: Supplementary Table 2
1	0.0246575	0	0	0	0	0	0	0	0	0	0	0.0238727	0.0359712	0	0	0	0	0	0	0	0	0	0	0	0	0	0	0	0	0	0	0	0	0	0	0	0	0	0.0387597	0	0	0	0	0.0384615	0	0	0	0	0
0.0246575	1	0	0	0	0	0	0.106443	0	0	0	0	0.561753	0.0372208	0	0	0	0	0	0	0	0.0672269	0	0	0	0	0	0	0	0	0.0176817	0.0494845	0.02537	0	0	0	0	0	0.117302	0.101828	0	0	0	0	0.0572082	0	0	0	0	0
0	0	1	0.00703871	0	0.148711	0.225117	0	0.16753	0.134109	0.193807	0	0.0753056	0	0	0.107081	0	0.0572002	0	0.00823045	0	0	0.0305303	0	0	0	0	0	0	0	0	0	0	0.113338	0	0	0	0	0	0	0	0	0	0.0870337	0.0554622	0.14902	0.14902	0.0957116	0.327576	0.143872
0	0	0.00703871	1	0	0	0	0	0	0	0	0	0.012	0.0523691	0.0457831	0.0330969	0	0.0205339	0	0.690821	0.0909091	0	0	0	0.125326	0.125326	0.165289	0.151899	0.255583	0	0	0	0	0	0.13079	0.183463	0.0535211	0	0	0	0	0.113422	0	0	0	0.0229885	0.0229885	0.168798	0.0236407	0
0	0	0	0	1	0	0	0	0	0	0	0	0	0	0	0	0	0	0	0	0	0	0	0	0	0	0	0	0	0	0	0	0.172043	0	0	0	0	0	0	0	0	0	0	0	0	0.0952381	0.0952381	0	0	0
0	0	0.148711	0	0	1	0.344262	0	0.0263158	0.0215827	0.266272	0	0	0	0	0	0	0	0	0	0	0	0.013373	0	0	0	0	0	0	0	0	0	0	0.167286	0	0	0	0	0	0	0	0	0	0.0410959	0.0253165	0	0	0	0.0263158	0.0684932
0	0	0.225117	0	0	0.344262	1	0	0.04	0.0364963	0.209581	0	0	0	0	0	0	0	0	0	0	0	0.0255639	0	0	0	0	0	0	0	0	0	0	0.275472	0	0	0	0	0	0	0	0	0	0.0555556	0.0384615	0	0	0	0.04	0.0833333
0	0.106443	0	0	0	0	0	1	0	0	0	0	0.0596206	0	0	0	0	0	0	0	0	0	0	0	0	0	0	0	0	0	0	0	0	0	0	0	0	0	0	0	0	0	0	0	0	0	0	0	0	0
0	0	0.16753	0	0	0.0263158	0.04	0	1	0.520958	0.441624	0	0	0	0	0	0	0	0	0	0	0	0.0343949	0	0	0	0	0	0	0	0	0	0	0.0215385	0	0	0	0	0	0	0	0	0	0.103448	0.0645161	0	0	0	0.0666667	0.172414
0	0	0.134109	0	0	0.0215827	0.0364963	0	0.520958	1	0.48913	0	0	0	0	0	0	0	0	0	0	0	0.0204638	0	0	0	0	0	0	0	0	0	0	0.0167224	0	0	0	0	0	0	0	0	0	0.0931677	0.0520231	0	0	0	0.0538922	0.167702
0	0	0.193807	0	0	0.266272	0.209581	0	0.441624	0.48913	1	0	0	0	0	0	0	0	0	0	0	0	0.017585	0	0	0	0	0	0	0	0	0	0	0.086351	0	0	0	0	0	0	0	0	0	0.078534	0.044335	0	0	0	0.0456853	0.141361
0	0	0	0	0	0	0	0	0	0	0	1	0	0	0	0	0	0	0	0	0	0	0	0	0	0	0	0	0	0	0	0	0	0	0	0	0	0	0	0	0	0	0	0	0	0	0	0	0	0
0.0238727	0.561753	0.0753056	0.012	0	0	0	0.0596206	0	0	0	0	1	0.0361446	0	0.292906	0	0.0718563	0	0.0140187	0	0.0650407	0	0	0	0	0	0	0	0	0.0172745	0.0482897	0.0247423	0	0	0	0	0	0.113314	0.0987342	0	0	0	0	0.0556793	0.187082	0.187082	0.138272	0.19222	0
0.0359712	0.0372208	0	0.0523691	0	0	0	0	0	0	0	0	0.0361446	1	0.0606061	0	0	0	0	0.0638298	0.129496	0	0	0	0	0	0	0	0.0628931	0	0	0	0	0	0	0.0397351	0.0740741	0	0	0.0675676	0	0	0	0	0.154286	0	0	0	0	0
0	0	0	0.0457831	0	0	0	0	0	0	0	0	0	0.0606061	1	0	0	0	0	0.0553936	0.0821918	0	0	0	0	0	0	0	0.0963855	0	0.0550459	0.0291262	0	0	0	0.0759494	0.338028	0	0	0	0	0.0786026	0	0	0	0	0	0	0	0.105882
0	0	0.107081	0.0330969	0	0	0	0	0	0	0	0	0.292906	0	0	1	0	0.179245	0	0.039886	0	0	0	0	0	0	0	0	0	0	0	0	0	0	0	0	0	0	0	0	0	0	0	0	0	0.247312	0.247312	0.195122	0.255556	0
0	0	0	0	0	0	0	0	0	0	0	0	0	0	0	0	1	0.230769	0	0	0	0	0	0	0	0	0	0	0	0	0	0	0	0	0	0	0	0	0	0	0	0	0	0	0	0	0	0	0	0
0	0	0.0572002	0.0205339	0	0	0	0	0	0	0	0	0.0718563	0	0	0.179245	0.230769	1	0	0.0240964	0	0	0	0	0	0	0	0	0	0	0	0	0	0	0	0	0	0	0	0	0	0	0	0	0	0.110092	0.110092	0.0918367	0.113208	0
0	0	0	0	0	0	0	0	0	0	0	0	0	0	0	0	0	0	1	0	0	0	0	0	0	0	0	0	0	0	0	0	0	0	0	0	0	0	0	0	0.040201	0	0.040201	0	0	0	0	0	0	0
0	0	0.00823045	0.690821	0	0	0	0	0	0	0	0	0.0140187	0.0638298	0.0553936	0.039886	0	0.0240964	0	1	0.113402	0	0	0	0.0771704	0.0771704	0.123711	0.111455	0.238671	0	0	0	0	0	0.0813559	0.149206	0.0671378	0	0	0	0	0.0787746	0	0	0	0.0275482	0.0275482	0.131661	0.02849	0
0	0	0	0.0909091	0	0	0	0	0	0	0	0	0	0.129496	0.0821918	0	0	0	0	0.113402	1	0	0	0	0	0	0	0	0.0857143	0	0	0	0	0	0	0.0606061	0.103448	0	0	0	0	0	0	0	0	0	0	0	0	0
0	0.0672269	0	0	0	0	0	0	0	0	0	0	0.0650407	0	0	0	0	0	0	0	0	1	0	0	0	0	0	0	0	0	0	0.272727	0.0588235	0	0	0	0	0	0.230769	0	0	0	0	0	0	0	0	0	0	0
0	0	0.0305303	0	0	0.013373	0.0255639	0	0.0343949	0.0204638	0.017585	0	0	0	0	0	0	0	0	0	0	0	1	0	0	0	0	0	0	0	0	0	0	0.00979021	0	0	0	0	0	0	0.121137	0	0.0667491	0.206307	0.0333745	0	0	0	0.0343949	0.130092
0	0	0	0	0	0	0	0	0	0	0	0	0	0	0	0	0	0	0	0	0	0	0	1	0	0	0	0	0	0	0	0	0	0	0	0	0	0.185185	0	0	0	0	0	0	0	0	0	0	0	0
0	0	0	0.125326	0	0	0	0	0	0	0	0	0	0	0	0	0	0	0	0.0771704	0	0	0	0	1	0.542857	0.0461538	0.0410959	0.0666667	0	0	0	0	0	0.0909091	0.0422535	0	0	0	0	0	0.084507	0	0	0	0	0	0.125	0	0
0	0	0	0.125326	0	0	0	0	0	0	0	0	0	0	0	0	0	0	0	0.0771704	0	0	0	0	0.542857	1	0.0461538	0.0410959	0.0666667	0	0	0	0	0	0.0909091	0.0422535	0	0	0	0	0	0.084507	0	0	0	0	0	0.125	0	0
0	0	0	0.165289	0	0	0	0	0	0	0	0	0	0	0	0	0	0	0	0.123711	0	0	0	0	0.0461538	0.0461538	1	0.411765	0.257143	0	0	0	0	0	0.0491803	0.181818	0	0	0	0	0	0.0394089	0	0	0	0	0	0.0597015	0	0
0	0	0	0.151899	0	0	0	0	0	0	0	0	0	0	0	0	0	0	0	0.111455	0	0	0	0	0.0410959	0.0410959	0.411765	1	0.230769	0	0	0	0	0	0.0434783	0.162162	0	0	0	0	0	0.0365297	0	0	0	0	0	0.0533333	0	0
0	0	0	0.255583	0	0	0	0	0	0	0	0	0	0.0628931	0.0963855	0	0	0	0	0.238671	0.0857143	0	0	0	0.0666667	0.0666667	0.257143	0.230769	1	0	0	0	0	0	0.0704225	0.473684	0.117647	0	0	0	0	0.0538117	0	0	0	0	0	0.0779221	0	0
0	0	0	0	0	0	0	0	0	0	0	0	0	0	0	0	0	0	0	0	0	0	0	0	0	0	0	0	0	1	0.210106	0.25	0	0	0	0	0	0	0	0	0	0	0	0	0	0	0	0	0	0
0	0.0176817	0	0	0	0	0	0	0	0	0	0	0.0172745	0	0.0550459	0	0	0	0	0	0	0	0	0	0	0	0	0	0	0.210106	1	0.30754	0	0	0	0	0	0	0	0	0	0.0654545	0	0	0	0	0	0	0	0.0833333
0	0.0494845	0	0	0	0	0	0	0	0	0	0	0.0482897	0	0.0291262	0	0	0	0	0	0	0.272727	0	0	0	0	0	0	0	0.25	0.30754	1	0.042735	0	0	0	0	0	0.142857	0	0	0.0304183	0	0	0	0	0	0	0	0.0392157
0	0.02537	0	0	0.172043	0	0	0	0	0	0	0	0.0247423	0	0	0	0	0	0	0	0	0.0588235	0	0	0	0	0	0	0	0	0	0.042735	1	0	0	0	0	0	0.111111	0	0	0	0	0	0	0	0	0	0	0
0	0	0.113338	0	0	0.167286	0.275472	0	0.0215385	0.0167224	0.086351	0	0	0	0	0	0	0	0	0	0	0	0.00979021	0	0	0	0	0	0	0	0	0	0	1	0	0	0	0	0	0	0	0	0	0.0351438	0.0207715	0	0	0	0.0215385	0.0607029
0	0	0	0.13079	0	0	0	0	0	0	0	0	0	0	0	0	0	0	0	0.0813559	0	0	0	0	0.0909091	0.0909091	0.0491803	0.0434783	0.0704225	0	0	0	0	0	1	0.0447761	0	0	0	0	0	0.0878049	0	0	0	0	0	0.132353	0	0
0	0	0	0.183463	0	0	0	0	0	0	0	0	0	0.0397351	0.0759494	0	0	0	0	0.149206	0.0606061	0	0	0	0.0422535	0.0422535	0.181818	0.162162	0.473684	0	0	0	0	0	0.0447761	1	0.09375	0	0	0	0	0.0372093	0	0	0	0	0	0.0547945	0	0
0	0	0	0.0535211	0	0	0	0	0	0	0	0	0	0.0740741	0.338028	0	0	0	0	0.0671378	0.103448	0	0	0	0	0	0	0	0.117647	0	0	0	0	0	0	0.09375	1	0	0	0	0	0	0	0	0	0	0	0	0	0
0	0	0	0	0	0	0	0	0	0	0	0	0	0	0	0	0	0	0	0	0	0	0	0.185185	0	0	0	0	0	0	0	0	0	0	0	0	0	1	0	0	0	0	0	0	0	0	0	0	0	0
0	0.117302	0	0	0	0	0	0	0	0	0	0	0.113314	0	0	0	0	0	0	0	0	0.230769	0	0	0	0	0	0	0	0	0	0.142857	0.111111	0	0	0	0	0	1	0	0	0	0	0	0	0	0	0	0	0
0.0387597	0.101828	0	0	0	0	0	0	0	0	0	0	0.0987342	0.0675676	0	0	0	0	0	0	0	0	0	0	0	0	0	0	0	0	0	0	0	0	0	0	0	0	0	1	0	0	0	0	0.0909091	0	0	0	0	0
0	0	0	0	0	0	0	0	0	0	0	0	0	0	0	0	0	0	0.040201	0	0	0	0.121137	0	0	0	0	0	0	0	0	0	0	0	0	0	0	0	0	0	1	0	0.416667	0.111111	0	0	0	0	0	0
0	0	0	0.113422	0	0	0	0	0	0	0	0	0	0	0.0786026	0	0	0	0	0.0787746	0	0	0	0	0.084507	0.084507	0.0394089	0.0365297	0.0538117	0	0.0654545	0.0304183	0	0	0.0878049	0.0372093	0	0	0	0	0	1	0	0	0	0	0	0.110599	0	0.105727
0	0	0	0	0	0	0	0	0	0	0	0	0	0	0	0	0	0	0.040201	0	0	0	0.0667491	0	0	0	0	0	0	0	0	0	0	0	0	0	0	0	0	0	0.416667	0	1	0.244444	0	0	0	0	0	0
0	0	0.0870337	0	0	0.0410959	0.0555556	0	0.103448	0.0931677	0.078534	0	0	0	0	0	0	0	0	0	0	0	0.206307	0	0	0	0	0	0	0	0	0	0	0.0351438	0	0	0	0	0	0	0.111111	0	0.244444	1	0.1	0	0	0	0.103448	0.214286
0.0384615	0.0572082	0.0554622	0	0	0.0253165	0.0384615	0	0.0645161	0.0520231	0.044335	0	0.0556793	0.154286	0	0	0	0	0	0	0	0	0.0333745	0	0	0	0	0	0	0	0	0	0	0.0207715	0	0	0	0	0	0.0909091	0	0	0	0.1	1	0	0	0	0.0645161	0.166667
0	0	0.14902	0.0229885	0.0952381	0	0	0	0	0	0	0	0.187082	0	0	0.247312	0	0.110092	0	0.0275482	0	0	0	0	0	0	0	0	0	0	0	0	0	0	0	0	0	0	0	0	0	0	0	0	0	1	1	0.247059	0.301075	0
0	0	0.14902	0.0229885	0.0952381	0	0	0	0	0	0	0	0.187082	0	0	0.247312	0	0.110092	0	0.0275482	0	0	0	0	0	0	0	0	0	0	0	0	0	0	0	0	0	0	0	0	0	0	0	0	0	1	1	0.247059	0.301075	0
0	0	0.0957116	0.168798	0	0	0	0	0	0	0	0	0.138272	0	0	0.195122	0	0.0918367	0	0.131661	0	0	0	0	0.125	0.125	0.0597015	0.0533333	0.0779221	0	0	0	0	0	0.132353	0.0547945	0	0	0	0	0	0.110599	0	0	0	0.247059	0.247059	1	0.256098	0
0	0	0.327576	0.0236407	0	0.0263158	0.04	0	0.0666667	0.0538922	0.0456853	0	0.19222	0	0	0.255556	0	0.113208	0	0.02849	0	0	0.0343949	0	0	0	0	0	0	0	0	0	0	0.0215385	0	0	0	0	0	0	0	0	0	0.103448	0.0645161	0.301075	0.301075	0.256098	1	0.172414
0	0	0.143872	0	0	0.0684932	0.0833333	0	0.172414	0.167702	0.141361	0	0	0	0.105882	0	0	0	0	0	0	0	0.130092	0	0	0	0	0	0	0	0.0833333	0.0392157	0	0.0607029	0	0	0	0	0	0	0	0.105727	0	0.214286	0.166667	0	0	0	0.172414	1
0	0.0802139	0.0670758	0	0	0.0863636	0.114679	0.158879	0.0362903	0.0340426	0.0603774	0	0.0506108	0	0	0	0	0	0.0249042	0	0	0.0443925	0.0274361	0	0	0	0	0	0	0	0	0.0341727	0.0128676	0.0759219	0	0	0	0	0.0849515	0	0	0	0	0.0454545	0.0354331	0	0	0	0.0362903	0.0619835
0	0	0	0	0.166667	0	0	0	0	0	0	0	0	0	0	0	0	0	0	0	0	0	0	0	0	0	0	0	0	0	0	0	0	0	0	0	0	0	0	0	0	0	0	0	0	0.194444	0.194444	0	0	0
0	0	0.225117	0	0	0.344262	0.466667	0	0.04	0.0364963	0.209581	0	0	0	0	0	0	0	0	0	0	0	0.0255639	0	0	0	0	0	0	0	0	0	0	0.275472	0	0	0	0	0	0	0	0	0	0.0555556	0.0384615	0	0	0	0.04	0.0833333
0	0	0.137112	0	0	0.428571	0.304348	0	0.0238095	0.0193548	0.243243	0	0	0	0	0	0	0	0	0	0	0	0.0122117	0	0	0	0	0	0	0	0	0	0	0.149502	0	0	0	0	0	0	0	0	0	0.037037	0.0229885	0	0	0	0.0238095	0.0617284
0	0	0.165068	0	0	0.265753	0.235457	0	0.0926366	0.0835443	0.296703	0	0	0	0.0581114	0	0	0	0	0	0	0	0.0628445	0	0	0	0	0	0	0	0.0475248	0.024948	0	0.119171	0	0	0	0	0	0	0	0.0683112	0	0.124694	0.0900693	0	0	0	0.0926366	0.388753
0	0	0.169501	0	0	0.459459	0.342466	0	0.0681818	0.0674847	0.274611	0	0	0	0	0	0	0	0	0	0	0	0.053316	0	0	0	0	0	0	0	0	0	0	0.192429	0	0	0	0	0	0	0	0	0	0.0823529	0.0659341	0	0	0	0.0681818	0.105882
0	0	0.0968604	0	0	0.147541	0.2	0	0.04	0.0364963	0.0898204	0	0	0	0	0	0	0	0	0	0	0	0.0255639	0	0	0	0	0	0	0	0	0	0	0.260377	0	0	0	0	0	0	0	0	0	0.0555556	0.0384615	0	0	0	0.04	0.0833333
0.0235043	0.0472175	0.202159	0	0	0.201271	0.160256	0	0.160985	0.133466	0.33274	0	0.046281	0.0494071	0	0	0	0	0	0	0	0	0.0401427	0	0	0	0	0	0	0	0	0	0	0.0730223	0	0	0	0	0	0.0761317	0	0	0	0.0872093	0.177778	0	0	0	0.0625	0.133721
0	0	0.135164	0	0	0.281437	0.224242	0	0.0666667	0.0549451	0.330189	0	0	0	0	0	0	0	0	0	0	0	0.105325	0	0	0	0	0	0	0	0	0	0	0.0985915	0	0	0	0	0	0	0.079602	0	0.079602	0.291005	0.0646766	0	0	0	0.0666667	0.164021
0	0	0.0951041	0	0	0.286624	0.225806	0	0.0162162	0.0116279	0.306931	0	0	0	0	0	0	0	0	0	0	0	0.00621118	0	0	0	0	0	0	0	0	0	0	0.235821	0	0	0	0	0	0	0	0	0	0.027933	0.0157068	0	0	0	0.0162162	0.0502793
0	0	0.0393162	0	0.127854	0.0178282	0.0311987	0	0.0452675	0.0310192	0.0263488	0	0	0	0	0	0	0	0	0	0	0	0.0151133	0	0	0	0	0	0	0	0	0	0.237576	0.0136571	0	0	0	0	0	0	0	0	0	0.0808511	0.0438247	0	0	0	0.0452675	0.148936
0	0	0	0	0	0	0	0	0	0	0	0	0	0	0	0	0	0	0	0	0	0	0	0	0	0	0	0	0	0	0	0	0	0	0	0	0	0	0	0	0	0	0	0	0	0	0	0	0	0
0.0294118	0.0322581	0.115445	0	0	0.261628	0.205882	0	0.045	0.0320856	0.304147	0	0.0314465	0.0952381	0	0	0	0	0	0	0	0	0.017341	0	0	0	0	0	0	0	0	0	0	0.0849315	0	0	0	0	0	0.0558659	0	0	0	0.0773196	0.349515	0	0	0	0.045	0.139175
0	0	0.148711	0	0	0.483871	0.344262	0	0.0263158	0.0215827	0.266272	0	0	0	0	0	0	0	0	0	0	0	0.013373	0	0	0	0	0	0	0	0	0	0	0.167286	0	0	0	0	0	0	0	0	0	0.0410959	0.0253165	0	0	0	0.0263158	0.0684932
0	0	0.137112	0	0	0.428571	0.304348	0	0.0238095	0.0193548	0.243243	0	0	0	0	0	0	0	0	0	0	0	0.0122117	0	0	0	0	0	0	0	0	0	0	0.149502	0	0	0	0	0	0	0	0	0	0.037037	0.0229885	0	0	0	0.0238095	0.0617284
0	0	0	0.231144	0	0	0	0	0	0	0	0	0	0.0368098	0.211765	0	0	0	0	0.20944	0.0555556	0	0	0	0.0649351	0.0649351	0.25	0.225	0.365854	0	0	0	0	0	0.0684932	0.282051	0.257143	0	0	0	0	0.0528634	0	0	0	0	0	0.0759494	0	0
0	0	0	0.23662	0	0	0	0	0	0	0	0	0	0	0	0	0	0	0	0.212014	0	0	0	0	0.0793651	0.0793651	0.310345	0.272727	0.352941	0	0	0	0	0	0.0847458	0.28125	0	0	0	0	0	0.0603015	0	0	0	0	0	0.0923077	0	0
0	0	0	0.158392	0	0	0	0	0	0	0	0	0	0.0236686	0.170455	0	0	0	0	0.122507	0.04	0	0	0	0.0375	0.0375	0.16	0.144578	0.270588	0	0	0	0	0	0.0394737	0.185185	0.205479	0	0	0	0	0.0343348	0	0	0	0	0	0.0487805	0	0
0	0	0	0.152425	0	0	0	0	0	0	0	0	0	0	0	0	0	0	0	0.116343	0	0	0	0	0.0424242	0.0424242	0.303226	0.391813	0.222857	0	0	0	0	0	0.044586	0.161677	0	0	0	0	0	0.0378151	0	0	0	0	0	0.0532544	0	0
0	0	0	0	0	0	0	0	0	0	0	0	0	0	0	0	0	0	0	0	0	0	0	0	0	0	0	0	0	0	0	0	0	0	0	0	0	0	0	0	0	0	0	0	0	0	0	0	0	0
0	0	0.0957116	0.168798	0	0	0	0	0	0	0	0	0.138272	0	0	0.195122	0	0.0918367	0	0.131661	0	0	0	0	0.125	0.125	0.0597015	0.0533333	0.0779221	0	0	0	0	0	0.132353	0.0547945	0	0	0	0	0	0.110599	0	0	0	0.247059	0.247059	0.567568	0.256098	0
0	0	0	0	0	0	0	0	0	0	0	0	0	0	0	0	0	0	0	0	0	0	0	0	0	0	0	0	0	0	0	0	0	0	0	0	0	0	0	0	0	0.0452261	0	0	0	0	0	0	0	0
0	0	0.095646	0.100295	0	0	0	0	0	0	0	0	0.101983	0	0	0.15942	0	0.117647	0	0.127341	0	0	0	0	0	0	0	0	0	0	0	0	0	0	0	0	0	0	0	0	0	0	0	0	0	0.138889	0.138889	0.147541	0.144928	0
0	0	0.226798	0.018018	0	0.0153846	0.0280374	0	0.0393701	0.0253521	0.0216867	0	0.152838	0	0	0.204724	0	0.094382	0	0.0215054	0	0	0.0108827	0	0	0	0	0	0	0	0	0	0	0.0115607	0	0	0	0	0	0	0	0	0	0.0731707	0.0381679	0.249364	0.249364	0.200573	0.454068	0.138211
0	0	0.0582986	0.144254	0	0	0	0	0	0	0	0	0.0992908	0.0246914	0.0591716	0.144509	0	0.0731707	0	0.103858	0.041958	0	0	0	0.0784314	0.0784314	0.041958	0.0377358	0.245399	0	0	0	0	0	0.0827586	0.154839	0.0719424	0	0	0	0	0.079646	0	0	0	0.195531	0.195531	0.401274	0.202312	0
0	0	0.0433974	0.114796	0	0	0	0	0	0	0	0	0.0862069	0	0	0.130699	0	0.0687023	0	0.065625	0	0	0	0	0.0622837	0.0622837	0.0371747	0.0332226	0.0582524	0	0	0	0	0	0.0659341	0.0341297	0	0	0	0	0	0.0689655	0	0	0	0.184751	0.184751	0.353535	0.191489	0
0	0	0.0957116	0.168798	0	0	0	0	0	0	0	0	0.138272	0	0	0.195122	0	0.0918367	0	0.131661	0	0	0	0	0.125	0.125	0.0597015	0.0533333	0.0779221	0	0	0	0	0	0.132353	0.0547945	0	0	0	0	0	0.110599	0	0	0	0.247059	0.247059	1	0.256098	0
0	0	0.111111	0	0	0.36	0.284553	0	0.0196078	0.0142857	0.176471	0	0	0	0	0	0	0	0	0	0	0	0.00738552	0	0	0	0	0	0	0	0	0	0	0.114391	0	0	0	0	0	0	0	0	0	0.0340136	0.0188679	0	0	0	0.0196078	0.0612245
0.0320513	0.0617849	0.0420168	0	0	0.0189873	0.0320513	0	0.0483871	0.0346821	0.0295567	0	0.0601336	0.0571429	0	0	0	0	0	0	0	0	0.0185414	0	0	0	0	0	0	0	0	0	0	0.0148368	0	0	0	0	0	0.109091	0	0	0	0.0833333	0.1875	0	0	0	0.0483871	0.15
0	0	0	0	0	0	0	0	0	0	0	0	0	0	0	0	0	0	0	0	0	0	0	0.230769	0	0	0	0	0	0	0	0	0	0	0	0	0	0.310345	0	0	0	0	0	0	0	0	0	0	0	0
0.027933	0.246377	0	0	0	0	0	0.0685714	0	0	0	0	0.208081	0.0505051	0	0	0	0	0	0	0	0	0	0	0	0	0	0	0	0	0.0458167	0	0	0	0	0	0	0	0	0.138298	0	0	0	0	0.0697674	0	0	0	0	0
0	0	0.111111	0	0	0.36	0.284553	0	0.0196078	0.0142857	0.364706	0	0	0	0	0	0	0	0	0	0	0	0.00738552	0	0	0	0	0	0	0	0	0	0	0.114391	0	0	0	0	0	0	0	0	0	0.0340136	0.0188679	0	0	0	0.0196078	0.0612245
0	0	0	0	0	0	0	0	0	0	0	0	0	0	0.123288	0	0	0	0	0	0	0	0	0	0	0	0	0	0	0	0.09375	0.0444444	0	0	0	0	0	0	0	0	0	0.118227	0	0	0	0	0	0	0	0.166667
0	0	0	0	0	0	0	0	0	0	0	0	0	0	0	0	0	0	0	0	0	0	0	0	0	0	0	0	0	0.0847458	0.064433	0.0769231	0	0	0	0	0	0	0	0	0	0	0	0	0	0	0	0	0	0
0	0	0.0968604	0	0	0.147541	0.2	0	0.04	0.0364963	0.0898204	0	0	0	0	0	0	0	0	0	0	0	0.0255639	0	0	0	0	0	0	0	0	0	0	0.260377	0	0	0	0	0	0	0	0	0	0.0555556	0.0384615	0	0	0	0.04	0.0833333
0.101942	0.0130354	0.113959	0	0	0.264423	0.218447	0	0.0381356	0.0358744	0.284585	0	0.0127505	0.0177778	0	0	0	0	0	0	0	0	0.0287413	0	0	0	0	0	0	0	0	0	0	0.180778	0	0	0	0	0	0.0186047	0	0	0	0.0478261	0.0578512	0	0	0	0.0381356	0.0652174
0	0	0	0.030303	0	0	0	0	0	0	0	0	0	0.0431655	0.0821918	0	0	0	0	0.0378007	0.0666667	0	0	0	0	0	0	0	0.257143	0	0	0	0	0	0	0.181818	0.103448	0	0	0	0	0	0	0	0	0	0	0	0	0
0	0	0	0	0	0	0	0	0	0	0	0	0	0	0	0	0	0	0	0	0	0	0	0	0	0	0	0	0	0	0	0	0	0	0	0	0	0	0	0	0	0	0	0	0	0	0	0	0	0
0	0	0	0	0	0	0	0	0	0	0	0	0	0	0	0	0	0	0	0	0	0	0.287898	0	0	0	0	0	0	0	0	0	0	0	0	0	0	0	0	0	0.204301	0	0.0967742	0.0804598	0	0	0	0	0	0
0	0	0	0	0	0	0	0	0	0	0	0	0	0	0	0	0	0	0	0	0	0	0.209891	0	0	0	0	0	0	0	0	0	0	0	0	0	0	0	0	0	0.147208	0	0.0761421	0.0594595	0	0	0	0	0	0
0	0	0.0368637	0	0	0.016835	0.0307167	0	0.0424929	0.0275229	0.0232558	0	0	0	0	0	0	0	0	0	0	0	0.501946	0	0	0	0	0	0	0	0	0	0	0.0125786	0	0	0	0	0	0	0.126027	0	0.0712329	0.237537	0.0410959	0	0	0	0.0424929	0.14956
0	0	0.0368637	0	0	0.016835	0.0307167	0	0.0424929	0.0275229	0.0232558	0	0	0	0	0	0	0	0	0	0	0	0.501946	0	0	0	0	0	0	0	0	0	0	0.0125786	0	0	0	0	0	0	0.126027	0	0.0712329	0.237537	0.0410959	0	0	0	0.0424929	0.14956
0	0	0.0397035	0	0	0.0175439	0.0295858	0	0.0452261	0.0322581	0.0277778	0	0	0	0	0	0	0	0	0	0	0	0.516841	0	0	0	0	0	0	0	0	0	0	0.0137741	0	0	0	0	0	0	0.126829	0	0.0682927	0.233161	0.0439024	0	0	0	0.0452261	0.139896
0	0	0.0571815	0	0	0.0494118	0.0593824	0	0.0644491	0.0549451	0.0485437	0	0	0	0	0	0.114014	0.066055	0.0946746	0	0	0	0.407984	0	0	0	0	0	0	0	0	0	0	0.044843	0	0	0	0	0	0	0.125761	0	0.0851927	0.206823	0.0628803	0	0	0	0.0644491	0.142857
0	0	0	0.340426	0	0	0	0	0	0	0	0	0	0	0	0	0	0	0	0.205128	0	0	0	0	0.075	0.075	0.12	0.108434	0.176471	0	0	0	0	0	0.394737	0.111111	0	0	0	0	0	0.0772532	0	0	0	0	0	0.109756	0	0
0	0.0222717	0.101473	0.0313199	0	0	0	0	0	0	0	0	0.299349	0	0	0.4375	0	0.169643	0	0.0373333	0	0	0	0	0	0	0	0	0	0	0.0192308	0	0	0	0	0	0	0	0	0	0	0	0	0	0	0.232323	0.232323	0.181818	0.239583	0
0	0	0	0	0	0	0	0	0	0	0	0	0	0	0	0	0	0	0	0	0	0	0.139007	0	0	0	0	0	0	0	0	0	0	0	0	0	0	0	0	0	0.156627	0	0.0843373	0.0649351	0	0	0	0	0	0
0	0	0	0	0	0	0	0	0	0	0	0	0	0	0	0	0	0	0	0	0	0	0	0	0	0	0	0	0	0	0	0	0	0	0	0	0	0	0	0	0	0	0	0	0	0	0	0	0	0
0	0	0	0	0.1875	0	0	0	0	0	0	0	0	0	0	0	0	0	0.161435	0	0	0	0.0419889	0	0	0	0	0	0	0	0	0	0.188034	0	0	0	0	0	0	0	0.148148	0	0.148148	0.0784314	0	0	0	0	0	0
0.04	0.04	0	0	0	0	0	0	0	0	0	0	0.0387597	0.125	0	0	0	0	0	0	0	0	0	0	0	0	0	0	0	0	0	0	0	0	0	0	0	0	0	0.0746269	0	0	0	0	0.31677	0	0	0	0	0
0	0	0.177689	0.0275482	0	0	0	0	0	0	0	0	0.222812	0	0	0.306667	0	0.131868	0	0.0343643	0	0	0	0	0	0	0	0	0	0	0	0	0	0	0	0	0	0	0	0	0	0	0	0	0	0.358974	0.358974	0.313433	0.373333	0
0	0	0.095646	0.100295	0	0	0	0	0	0	0	0	0.101983	0	0	0.15942	0	0.117647	0	0.127341	0	0	0	0	0	0	0	0	0	0	0	0	0	0	0	0	0	0	0	0	0	0	0	0	0	0.138889	0.138889	0.147541	0.144928	0
0	0.0314342	0	0	0	0	0	0	0	0	0	0	0.0307102	0	0.0825688	0	0	0	0.102128	0	0	0.0638298	0	0	0	0	0	0	0	0	0.0681818	0.0793651	0.170732	0	0	0	0	0	0.111111	0	0.0350877	0.0872727	0.0350877	0	0	0	0	0	0	0.111111
0	0	0.0608751	0	0	0	0	0	0.075	0.0680272	0.0564972	0	0	0	0	0	0.138462	0.0625	0	0	0	0	0	0	0	0	0	0	0	0	0	0	0	0	0	0	0	0	0	0	0	0	0	0	0	0	0	0	0	0
0	0	0.0984615	0	0	0	0	0	0.120482	0.117647	0.0983607	0	0	0	0	0	0.176471	0.0909091	0	0	0	0	0	0	0	0	0	0	0	0	0	0	0	0	0	0	0	0	0	0	0	0	0	0	0	0	0	0	0	0
0	0.0554273	0.0542679	0	0	0	0	0	0.0652174	0.0584795	0.0497512	0	0.0539326	0	0	0	0.116883	0.0555556	0	0	0	0.32	0	0	0	0	0	0	0	0	0	0.224299	0.0480769	0	0	0	0	0	0.169014	0	0	0	0	0	0	0	0	0	0	0
0	0	0.0608751	0	0	0	0	0	0.075	0.0680272	0.0564972	0	0	0	0	0	0.138462	0.0625	0	0	0	0	0	0	0	0	0	0	0	0	0	0	0	0	0	0	0	0	0	0	0	0	0	0	0	0	0	0	0	0
0.0372671	0.0559284	0.0350685	0	0	0	0	0	0.0418848	0.0337079	0.0288462	0	0.0544662	0.15	0	0	0.0931677	0.0403587	0	0	0	0	0	0	0	0	0	0	0	0	0	0	0	0	0	0	0	0	0	0.0882353	0	0	0	0	0.182741	0	0	0	0	0
0	0	0.0262438	0.134529	0	0	0	0	0.0313316	0.022409	0.0191847	0	0	0	0	0	0.0835913	0.033557	0	0.0962567	0	0	0	0	0.104956	0.104956	0.0495356	0.0450704	0.0661157	0	0	0	0	0	0.110092	0.0461095	0	0	0	0	0	0.134969	0	0	0	0	0	0.136752	0	0
0	0	0.152542	0	0	0.0746269	0.0909091	0	0.185185	0.181208	0.150838	0	0	0	0	0	0	0	0	0	0	0	0.237027	0	0	0	0	0	0	0	0	0	0	0.0657439	0	0	0	0	0	0	0.166667	0	0.166667	0.384615	0.178571	0	0	0	0.185185	0.307692
0	0	0.0178465	0.0195599	0	0	0	0	0	0	0	0	0.0236407	0	0	0.0520231	0	0.102439	0.129032	0.0237389	0	0	0	0	0	0	0	0	0	0.0719424	0.0348837	0.0689655	0	0	0	0	0	0	0	0	0.0446927	0	0.0446927	0	0	0.0391061	0.0391061	0.0318471	0.0404624	0
0	0	0.0112647	0.0691824	0	0	0	0	0	0	0	0	0.0162933	0.0459184	0.044335	0.0386473	0	0.0251046	0.109091	0.0814815	0.0847458	0	0	0	0	0	0	0	0.0456853	0	0	0	0	0	0	0.026455	0.0520231	0	0	0	0.112676	0	0.112676	0	0	0.028169	0.028169	0.0209424	0.0289855	0
0	0	0	0	0	0	0	0	0	0	0	0	0	0	0	0	0	0	0	0	0	0	0.0510067	0	0	0	0	0	0	0	0	0	0	0	0	0	0	0	0	0	0.113636	0	0.113636	0.097561	0	0	0	0	0	0
0	0	0	0	0	0	0	0	0	0	0	0	0	0	0	0	0.2	0.0989011	0	0	0	0	0	0	0	0	0	0	0	0	0	0	0	0	0	0	0	0	0	0	0	0	0	0	0	0	0	0	0	0
0	0	0	0.0909091	0	0	0	0	0	0	0	0	0	0.129496	0.0821918	0	0	0	0	0.113402	0.2	0	0	0	0	0	0	0	0.0857143	0	0	0	0	0	0	0.0606061	0.103448	0	0	0	0	0	0	0	0	0	0	0	0	0
0.179104	0.0229008	0	0.122762	0	0	0	0	0	0	0	0	0.0222222	0.0326797	0	0	0	0	0	0.0752351	0	0	0	0	0.0833333	0.0833333	0.0447761	0.04	0.0649351	0	0	0	0	0	0.0882353	0.0410959	0	0	0	0.034965	0	0.0829493	0	0	0.0352941	0	0	0.121622	0	0
0	0	0	0	0	0	0	0	0	0	0	0	0	0	0.111111	0	0	0	0	0	0	0	0	0	0	0	0	0	0	0	0.0865385	0.0408163	0	0	0	0	0	0	0	0	0	0.109589	0	0	0	0	0	0	0	0.15
0	0.0256959	0.0934383	0.0344086	0	0	0	0	0	0	0	0	0.154489	0	0	0.174129	0	0.107296	0	0.0407125	0	0.179641	0	0	0	0	0	0	0	0	0	0.12987	0.0177778	0	0	0	0	0	0.113208	0	0	0	0	0	0	0.217391	0.217391	0.167568	0.223881	0
0.0357143	0.0666667	0.0452625	0	0	0.0211268	0.0357143	0	0.0529412	0.0382166	0.0320856	0	0.0647482	0.0628931	0	0	0	0	0	0	0	0	0.0201342	0	0	0	0	0	0	0	0	0	0	0.0163934	0	0	0	0	0	0.120805	0	0	0	0.0914634	0.204545	0	0	0	0.0529412	0.164634
0.0666667	0.172603	0	0	0	0	0	0	0	0	0	0	0.167109	0.107914	0	0	0	0	0	0	0	0	0	0	0	0	0	0	0	0	0	0	0	0	0	0	0	0	0	0.271318	0	0	0	0	0.115385	0	0	0	0	0
0	0	0	0.165289	0	0	0	0	0	0	0	0	0	0	0	0	0	0	0	0.123711	0	0	0	0	0.0461538	0.0461538	0.2	0.176471	0.257143	0	0	0	0	0	0.0491803	0.181818	0	0	0	0	0	0.0394089	0	0	0	0	0	0.0597015	0	0
0	0	0	0	0	0	0	0	0	0	0	0	0	0	0	0	0	0	0	0	0	0	0	0	0	0	0	0	0	0	0	0	0	0	0	0	0	0	0	0	0	0	0	0	0	0	0	0	0	0
0	0.0319361	0	0	0	0	0	0	0	0	0	0	0.0311891	0	0	0	0	0	0.0909091	0	0	0.0652174	0.0448239	0	0	0	0	0	0	0	0	0.0483871	0.173554	0	0	0	0	0	0.113636	0	0.223214	0	0.0625	0.0471698	0	0	0	0	0	0
0	0	0.113338	0	0	0.167286	0.275472	0	0.0215385	0.0167224	0.086351	0	0	0	0	0	0	0	0	0	0	0	0.00979021	0	0	0	0	0	0	0	0	0	0	0.558621	0	0	0	0	0	0	0	0	0	0.0351438	0.0207715	0	0	0	0.0215385	0.0607029
0	0	0	0	0	0	0	0	0	0	0	0	0	0	0	0	0	0	0	0	0	0	0	0	0	0	0	0	0	0	0	0	0	0	0	0	0	0	0	0	0	0	0	0	0	0	0	0	0	0
0	0	0.0994391	0	0	0.0444444	0.0561798	0	0.115385	0.107692	0.0933333	0	0	0	0	0	0	0	0	0	0	0	0.277592	0	0	0	0	0	0	0	0	0	0	0.0393701	0	0	0	0	0	0	0.299065	0	0.0747664	0.326733	0.11215	0	0	0	0.115385	0.207921
0	0	0	0	0	0	0	0	0	0	0	0	0	0	0	0	0	0	0	0	0	0	0	0	0	0	0	0	0	0	0	0	0	0	0	0	0	0	0	0	0	0	0	0	0	0	0	0	0	0
0	0	0	0	0	0	0	0	0	0	0	0	0	0	0	0	0	0	0.0685714	0	0	0	0	0	0	0	0	0	0	0	0	0	0	0	0	0	0	0	0	0	0.214286	0.0790698	0.214286	0	0	0	0	0	0	0
0	0	0	0	0	0	0	0	0	0	0	0	0	0	0	0	0.143713	0.0786026	0.238095	0	0	0	0	0	0	0	0	0	0	0	0	0	0	0	0	0	0	0	0	0	0.0394089	0	0.0394089	0	0	0	0	0	0	0
0	0	0	0	0	0	0	0	0	0	0	0	0	0	0	0	0	0	0	0	0	0	0.0585516	0	0	0	0	0	0	0	0	0	0	0	0	0	0	0	0	0	0.131579	0	0.131579	0.114286	0	0	0	0	0	0
0	0	0	0	0	0	0	0	0	0	0	0	0	0	0	0	0	0	0	0	0	0	0.0274657	0.119718	0	0	0	0	0	0	0	0	0	0	0	0	0	0.0324675	0	0	0.0842105	0	0.0842105	0.0674157	0	0	0	0	0	0
0	0	0	0	0	0	0	0	0	0	0	0	0	0	0	0	0	0	0	0	0	0	0	0	0	0	0	0	0	0	0	0	0	0	0	0	0	0	0	0	0	0	0	0	0	0	0	0	0	0
0	0	0	0	0	0	0	0	0	0	0	0	0	0	0	0	0	0	0	0	0	0	0	0	0	0	0	0	0	0	0	0	0	0	0	0	0	0	0	0	0	0	0	0	0	0	0	0	0	0
0	0	0.0668878	0	0	0.0931677	0.132075	0	0.026455	0.0227273	0.0582524	0	0	0	0.0216216	0	0	0	0	0	0	0	0.0158343	0	0	0	0	0	0	0	0.017316	0.0821918	0	0.0787172	0	0	0	0	0	0	0	0.0247934	0	0.0382514	0.025641	0	0	0	0.026455	0.0928962
0	0	0	0.0535211	0	0	0	0	0	0	0	0	0	0.0740741	0.112676	0	0	0	0	0.0671378	0.103448	0	0	0	0	0	0	0	0.352941	0	0	0	0	0	0	0.28125	0.142857	0	0	0	0	0	0	0	0	0	0	0	0	0
0	0	0	0	0	0	0	0	0	0	0	0	0	0	0	0	0	0	0	0	0	0	0	0	0	0	0	0	0	0	0	0	0	0	0	0	0	0	0	0	0	0.241206	0	0	0	0	0	0	0	0
0	0	0.0151439	0.0578512	0	0	0	0	0	0	0	0	0.0200803	0.037594	0.0411622	0.0997625	0	0.0783505	0.0805369	0.0679612	0.0747922	0	0	0	0	0	0	0	0.042394	0	0	0	0	0	0	0.0233766	0.0481586	0	0	0	0.0831409	0	0.0831409	0	0	0.0323326	0.0323326	0.0257069	0.0332542	0
0	0	0	0	0	0	0	0	0	0	0	0	0	0	0	0	0	0	0	0	0	0	0	0	0	0	0	0	0	0	0	0	0	0	0	0	0	0	0	0	0	0	0	0	0	0	0	0	0	0
0	0	0.100595	0.0310421	0	0	0	0	0	0	0	0	0.275269	0	0	0.43299	0.256098	0.433628	0	0.0369393	0	0	0	0	0	0	0	0	0	0	0	0	0	0	0	0	0	0	0	0	0	0	0	0	0	0.23	0.23	0.179775	0.237113	0
0	0	0.0569948	0	0	0.0263158	0.04	0	0.0666667	0.0538922	0.0456853	0	0	0	0	0	0	0	0	0	0	0	0.256051	0	0	0	0	0	0	0	0	0	0	0.0215385	0	0	0	0	0	0	0.172043	0	0.0860215	0.310345	0.0645161	0	0	0	0.0666667	0.172414
0	0	0	0	0	0	0	0	0	0	0	0	0	0	0	0	0	0	0	0	0	0	0.0595745	0	0	0	0	0	0	0	0	0	0	0	0	0	0	0	0	0	0.156627	0	0.0843373	0.0649351	0	0	0	0	0	0
0	0	0.0870337	0	0	0.0410959	0.0555556	0	0.103448	0.0931677	0.078534	0	0	0	0	0	0	0	0	0	0	0	0.306176	0	0	0	0	0	0	0	0	0	0	0.0351438	0	0	0	0	0	0	0.244444	0	0.111111	0.428571	0.1	0	0	0	0.103448	0.214286
0	0.0218818	0.0525469	0.0307692	0	0	0	0	0	0	0	0	0.0895522	0	0	0.183673	0	0.166667	0.114833	0.0365535	0	0	0	0	0	0	0	0	0	0	0.0189076	0	0	0	0	0	0	0	0	0	0.039604	0	0.039604	0	0	0.108911	0.108911	0.0888889	0.112245	0
0	0	0.0602859	0	0	0.0882353	0.134328	0	0.0243902	0.0198676	0.0497238	0	0	0	0.0375	0	0	0	0	0	0	0	0.0124827	0	0	0	0	0	0	0	0.0291262	0.123711	0	0.0716724	0	0	0	0	0	0	0	0.0368664	0	0.0379747	0.0235294	0	0	0	0.0243902	0.113924
0	0	0.0940499	0	0	0.140115	0.251462	0	0.0173776	0.0120482	0.064194	0	0	0	0	0	0	0	0	0	0	0	0.00573066	0	0	0	0	0	0	0	0	0	0	0.431616	0	0	0	0	0	0	0	0	0	0.0311987	0.0167428	0	0	0	0.0173776	0.0574713
0	0	0.0940499	0	0	0.140115	0.251462	0	0.0173776	0.0120482	0.064194	0	0	0	0	0	0	0	0	0	0	0	0.00573066	0	0	0	0	0	0	0	0	0	0	0.431616	0	0	0	0	0	0	0	0	0	0.0311987	0.0167428	0	0	0	0.0173776	0.0574713
0	0	0.14955	0	0	0.216783	0.319149	0	0.0292398	0.0253165	0.12766	0	0	0	0	0	0	0	0	0	0	0	0.0173565	0	0	0	0	0	0	0	0	0	0	0.478827	0	0	0	0	0	0	0	0	0	0.0424242	0.0282486	0	0	0	0.0292398	0.0666667
0.04	0.04	0	0	0	0	0	0	0	0	0	0	0.0387597	0.125	0	0	0	0	0	0	0	0	0	0	0	0	0	0	0	0	0	0	0	0	0	0	0	0	0	0.0746269	0	0	0	0	0.167702	0	0	0	0	0
0.030303	0.0805687	0	0	0	0	0	0	0	0	0	0	0.078341	0.080597	0	0	0	0	0	0	0	0.33218	0	0	0	0	0	0	0	0	0	0.230216	0.0493827	0	0	0	0	0	0.175824	0.047619	0	0	0	0	0.121951	0	0	0	0	0
0	0	0	0	0	0	0	0	0	0	0	0	0	0	0.0275229	0	0.09375	0.0472441	0.0765957	0	0	0	0	0	0	0	0	0	0	0.234043	0.293561	0.507937	0	0	0	0	0	0	0	0	0.0263158	0.0290909	0.0263158	0	0	0	0	0	0	0.037037
0	0.117302	0	0	0	0	0	0	0	0	0	0	0.113314	0	0	0	0	0	0	0	0	0.230769	0	0	0	0	0	0	0	0	0	0.142857	0.111111	0	0	0	0	0	0.333333	0	0	0	0	0	0	0	0	0	0	0
0.028133	0.0503876	0.188006	0	0	0.0658228	0.0971867	0	0.181818	0.150588	0.156701	0	0.0492424	0.0536131	0	0	0	0	0	0	0	0	0.0403309	0	0	0	0	0	0	0	0	0	0	0.0552885	0	0	0	0	0	0.0855746	0	0	0	0.095672	0.187905	0	0	0	0.0665188	0.150342
0	0.0479042	0.0313572	0	0	0	0	0	0.0366972	0.0292683	0.0255319	0	0.0467836	0	0	0	0	0	0	0	0	0.26087	0	0	0	0	0	0	0	0	0	0.193548	0.0413223	0	0	0	0	0	0.136364	0	0	0.0184502	0	0	0	0	0	0	0	0
0	0	0.044579	0	0	0.0617284	0.075	0	0.0526316	0.0508475	0.0434783	0	0	0	0	0	0	0	0.118227	0	0	0	0.04	0	0	0	0	0	0	0	0	0	0	0.0550725	0	0	0	0	0	0	0.0408163	0	0.0408163	0.0652174	0.0510204	0	0	0	0.0526316	0.0869565
0	0.0862534	0	0	0	0	0	0.0756303	0	0	0	0	0.0417755	0	0	0	0	0	0	0	0	0	0	0	0	0	0	0	0	0	0	0	0	0	0	0	0	0	0	0	0	0	0	0	0	0	0	0	0	0
0	0	0	0	0	0	0	0	0	0	0	0	0	0	0	0	0	0	0	0	0	0	0	0	0	0	0	0	0	0	0	0	0	0	0	0	0	0	0	0	0	0	0	0	0	0	0	0	0	0
0	0	0	0	0	0	0	0	0	0	0	0	0	0	0	0	0	0	0	0	0	0	0	0	0	0	0	0	0	0	0	0	0	0	0	0	0	0	0	0	0	0	0	0	0	0	0	0	0	0
0	0	0	0	0	0	0	0	0	0	0	0	0	0	0	0	0	0	0	0	0	0	0	0	0	0	0	0	0	0	0	0	0	0	0	0	0	0	0	0	0	0	0	0	0	0	0	0	0	0
0	0	0.16587	0	0	0.0847458	0.103448	0	0.205479	0.203008	0.165644	0	0	0	0	0	0	0	0	0	0	0	0.152542	0	0	0	0	0	0	0	0	0	0	0.07393	0	0	0	0	0	0	0	0	0	0.257143	0.197368	0	0	0	0.205479	0.342857
0	0	0.0134721	0.0831234	0	0	0	0	0	0	0	0	0.0194647	0.0576923	0.0552147	0.0479042	0	0.0301508	0	0.101538	0.109489	0	0	0	0	0	0	0	0.0573248	0	0	0	0	0	0	0.033557	0.0676692	0	0	0	0	0	0	0	0	0.0346821	0.0346821	0.0264901	0.0359281	0
0	0	0	0.20438	0	0	0	0	0	0	0	0	0	0	0	0	0	0	0.0427807	0.176991	0	0	0	0	0.0649351	0.0649351	0.25	0.225	0.292683	0	0	0	0	0	0.0684932	0.230769	0	0	0	0	0.133333	0.0528634	0.133333	0	0	0	0	0.0759494	0	0
0	0	0	0.129794	0	0	0	0	0	0	0	0	0	0	0	0	0	0	0	0.134831	0	0	0	0	0.152542	0.152542	0.185185	0.16129	0.1875	0	0	0	0	0	0.163636	0.166667	0	0	0	0	0	0.104712	0	0	0	0	0	0.163934	0	0
0	0	0	0.23662	0	0	0	0	0	0	0	0	0	0	0	0	0	0	0	0.212014	0	0	0	0	0.0793651	0.0793651	0.310345	0.272727	0.352941	0	0	0	0	0	0.0847458	0.28125	0	0	0	0	0	0.0603015	0	0	0	0	0	0.0923077	0	0
0	0	0	0	0	0	0	0	0	0	0	0	0	0	0	0	0	0	0	0	0	0	0	0	0	0	0	0	0	0	0	0	0	0	0	0	0	0	0	0	0	0	0	0	0	0	0	0	0	0
0	0	0.0968604	0	0	0.147541	0.2	0	0.04	0.0364963	0.0898204	0	0	0	0	0	0	0	0	0	0	0	0.0255639	0	0	0	0	0	0	0	0	0	0	0.124528	0	0	0	0	0	0	0	0	0	0.0555556	0.0384615	0	0	0	0.04	0.0833333
0	0	0.111111	0	0	0.157895	0.2	0	0.0444444	0.0419162	0.106599	0	0	0	0	0	0	0	0	0	0	0	0.0318471	0	0	0	0	0	0	0	0	0	0	0.138462	0	0	0	0	0	0	0	0	0	0.0574713	0.0430108	0	0	0	0.0444444	0.0804598
0	0	0.146651	0	0	0.0704225	0.0857143	0	0.176471	0.171975	0.144385	0	0	0	0	0	0	0	0.213115	0	0	0	0.132886	0	0	0	0	0	0	0	0	0	0	0.0622951	0	0	0	0	0	0	0	0	0	0.219512	0.170455	0	0	0	0.176471	0.292683
0	0	0	0	0	0	0	0	0	0	0	0	0	0	0	0	0	0	0	0	0	0	0.0585516	0	0	0	0	0	0	0	0	0	0	0	0	0	0	0	0	0	0.131579	0	0.131579	0.114286	0	0	0	0	0	0
0	0.104308	0	0	0	0	0	0.285714	0	0	0	0	0.0662252	0	0	0	0	0	0	0	0	0	0.0171359	0	0	0	0	0	0	0	0	0	0	0	0	0	0	0	0	0	0.0721649	0	0.0721649	0.0549451	0	0	0	0	0	0
0	0.0728051	0	0	0	0	0	0.203593	0	0	0	0	0.0375783	0	0	0	0	0	0	0	0	0	0.0207135	0	0	0	0	0	0	0	0	0	0	0	0	0	0	0	0	0	0.0724638	0	0.0724638	0.0564103	0	0	0	0	0	0
0	0.14966	0	0	0	0	0	0.12987	0	0	0	0	0.110375	0	0	0	0	0	0	0	0	0	0.0171359	0	0	0	0	0	0	0	0	0	0	0	0	0	0	0	0	0	0.0721649	0	0.0721649	0.0549451	0	0	0	0	0	0
0	0.0985011	0	0	0	0	0	0.0838323	0	0	0	0	0.0626305	0	0	0	0	0	0	0	0	0	0.0207135	0	0	0	0	0	0	0	0	0	0	0	0	0	0	0	0	0	0.0724638	0	0.0724638	0.0564103	0	0	0	0	0	0
0	0	0	0	0	0	0	0	0	0	0	0	0	0	0	0	0	0	0	0	0	0	0.0330827	0	0	0	0	0	0	0	0	0	0	0	0	0	0	0	0	0	0.102564	0	0.102564	0.0833333	0	0	0	0	0	0
0	0	0.0968604	0	0	0.147541	0.2	0	0.04	0.0364963	0.0898204	0	0	0	0	0	0	0	0	0	0	0	0.0255639	0	0	0	0	0	0	0	0	0	0	0.124528	0	0	0	0	0	0	0	0	0	0.0555556	0.0384615	0	0	0	0.04	0.0833333
0	0	0	0	0	0	0	0	0	0	0	0	0	0	0	0	0	0	0	0	0	0	0	0	0	0	0	0	0	0	0	0	0	0	0	0	0	0	0	0	0	0	0	0	0	0	0	0	0	0
0	0	0	0	0	0	0	0	0	0	0	0	0	0	0	0	0	0	0	0	0	0	0	0	0	0	0	0	0	0	0	0	0	0	0	0	0	0	0	0	0	0	0	0	0	0	0	0	0	0
0.0259067	0.624266	0	0	0	0	0	0.0740741	0	0	0	0	0.57935	0.0471698	0	0	0	0	0	0	0	0.0846561	0	0	0	0	0	0	0	0	0.0283019	0.0632411	0.0404858	0	0	0	0	0	0.132597	0.128713	0	0	0	0	0.0655022	0	0	0	0	0
0.0259067	0.624266	0	0	0	0	0	0.0740741	0	0	0	0	0.57935	0.0471698	0	0	0	0	0	0	0	0.0846561	0	0	0	0	0	0	0	0	0.0283019	0.0632411	0.0404858	0	0	0	0	0	0.132597	0.128713	0	0	0	0	0.0655022	0	0	0	0	0
0	0	0	0	0	0	0	0	0	0	0	0	0	0	0	0	0	0	0	0	0	0	0	0	0	0	0	0	0	0	0	0	0	0	0	0	0	0	0	0	0	0	0	0	0	0	0	0	0	0
0	0.0296296	0.0875075	0	0	0.126761	0.171429	0	0.0352941	0.0318471	0.0802139	0	0.028777	0	0	0	0	0	0.0382514	0	0	0.0735294	0.0228188	0	0	0	0	0	0	0	0	0.05	0.0206186	0.108197	0	0	0	0	0.140625	0	0	0	0	0.0487805	0.0340909	0	0	0	0.0352941	0.0731707
0	0	0	0	0	0	0	0	0	0	0	0	0	0	0	0	0	0	0	0	0	0	0	0	0	0	0	0	0	0	0	0	0	0	0	0	0	0	0	0	0	0	0	0	0	0	0	0	0	0
0	0	0.0927152	0.0774775	0	0	0	0	0	0	0	0	0.235501	0.0382979	0.0371901	0.353659	0	0.147482	0.0926641	0.0890269	0.0694444	0	0	0	0	0	0	0	0.0381356	0	0	0	0	0	0	0.0219298	0.0424528	0	0	0	0.031746	0	0.031746	0	0	0.194444	0.194444	0.152174	0.199187	0
0	0	0	0	0	0	0	0	0	0	0	0	0	0	0	0	0.2	0.0989011	0	0	0	0	0	0	0	0	0	0	0	0	0	0	0	0	0	0	0	0	0	0	0	0	0	0	0	0	0	0	0	0
0	0	0	0	0	0	0	0	0	0	0	0	0	0	0	0	0.147541	0.0652174	0	0	0	0	0	0	0	0	0	0	0	0	0	0	0	0	0	0	0	0	0	0	0	0	0	0	0	0	0	0	0	0
0	0	0	0.23662	0	0	0	0	0	0	0	0	0	0	0	0	0	0	0	0.212014	0	0	0	0	0.238095	0.238095	0.103448	0.0909091	0.117647	0	0	0	0	0	0.254237	0.09375	0	0	0	0	0	0.180905	0	0	0	0	0	0.276923	0	0
0	0	0	0.0535211	0	0	0	0	0	0	0	0	0	0.0740741	0.338028	0	0	0	0	0.0671378	0.103448	0	0	0	0	0	0	0	0.117647	0	0	0	0	0	0	0.09375	0.428571	0	0	0	0	0	0	0	0	0	0	0	0	0
0	0	0	0.171355	0	0	0	0	0	0	0	0	0	0.0261438	0.1875	0	0	0	0	0.134796	0.0447761	0	0	0	0.0416667	0.0416667	0.179104	0.16	0.298701	0	0	0	0	0	0.0441176	0.205479	0.230769	0	0	0	0	0.0368664	0	0	0	0	0	0.0540541	0	0
0	0	0.0454821	0	0	0.0212766	0.0359712	0	0.0532544	0.0384615	0.0322581	0	0	0	0	0	0	0	0	0	0	0	0.0202429	0	0	0	0	0	0	0	0	0	0	0.0165016	0	0	0	0	0	0	0	0.0540541	0	0.0920245	0.0514286	0	0	0	0.0532544	0.165644
0	0	0.116086	0.126984	0	0	0	0	0	0	0	0	0.153846	0	0	0.206349	0	0.0950226	0	0.0867209	0	0	0	0	0.0710059	0.0710059	0.0377358	0.0342857	0.0558659	0	0	0	0	0	0.0745342	0.0350877	0	0	0	0	0	0.0743802	0	0	0	0.251282	0.251282	0.445087	0.259259	0
0.0447761	0.165394	0	0	0	0	0	0	0	0	0	0	0.160494	0.0980392	0	0	0	0	0	0	0	0	0	0	0	0	0	0	0	0	0	0	0	0	0	0	0	0	0	0.440559	0	0	0	0	0.117647	0	0	0	0	0
0	0	0	0.0535211	0	0	0	0	0	0	0	0	0	0.0740741	0.112676	0	0	0	0	0.0671378	0.103448	0	0	0	0	0	0	0	0.352941	0	0	0	0	0	0	0.28125	0.142857	0	0	0	0	0	0	0	0	0	0	0	0	0
0	0	0	0	0	0	0	0	0	0	0	0	0	0	0	0	0	0	0	0	0	0	0.211248	0	0	0	0	0	0	0	0	0	0	0	0	0	0	0	0	0	0.186047	0	0.0930233	0.075	0	0	0	0	0	0
0	0.183066	0	0	0.0714286	0	0	0.0789474	0	0	0	0	0.142539	0	0	0	0	0	0	0	0	0	0	0	0	0	0	0	0	0	0.0592105	0	0.0952381	0	0	0	0	0	0	0	0	0	0	0	0	0	0	0	0	0
0	0	0.0245955	0.136	0	0	0	0	0	0	0	0	0.0308483	0.0827586	0.0657895	0.0641026	0	0.0425532	0	0.168317	0.142857	0	0	0	0	0	0	0	0.0684932	0	0	0	0	0	0	0.0434783	0.0819672	0	0	0	0	0	0	0	0	0.0493827	0.0493827	0.0428571	0.0512821	0
0	0	0	0	0	0	0	0	0	0	0	0	0	0	0	0	0	0	0	0	0	0	0	0	0	0	0	0	0	0	0	0	0	0	0	0	0	0	0	0	0	0	0	0	0	0	0	0	0	0
0	0	0.054657	0.173913	0	0	0	0	0	0	0	0	0.0931264	0	0	0.13369	0	0.0684932	0	0.142466	0	0	0	0	0.287425	0.287425	0.0636943	0.0578035	0.079096	0	0	0	0	0	0.150943	0.0591716	0	0	0	0	0	0.125	0	0	0	0.181347	0.181347	0.438596	0.187166	0
0	0	0	0	0	0	0	0	0	0	0	0	0	0	0	0	0	0	0	0	0	0	0.174298	0	0	0	0	0	0	0	0	0	0	0	0	0	0	0	0	0	0.144654	0	0.081761	0.0612245	0	0	0	0	0	0
0	0	0	0.0535211	0	0	0	0	0	0	0	0	0	0.0740741	0.112676	0	0	0	0	0.0671378	0.103448	0	0	0	0	0	0	0	0.352941	0	0	0	0	0	0	0.28125	0.142857	0	0	0	0	0	0	0	0	0	0	0	0	0
0	0	0	0	0	0	0	0	0	0	0	0	0	0	0	0	0	0	0	0	0	0	0	0	0	0	0	0	0	0	0	0	0	0	0	0	0	0	0	0	0	0	0	0	0	0	0	0	0	0
0	0	0	0.0165485	0	0	0	0	0	0	0	0	0	0.0236686	0.0909091	0	0	0	0	0.019943	0.04	0	0	0	0	0	0	0	0.176471	0	0.027027	0.114286	0	0	0	0.111111	0.0684932	0	0	0	0	0.0343348	0	0	0	0	0	0	0	0.045977
0	0	0	0	0	0	0	0	0	0	0	0	0	0	0	0	0	0	0	0	0	0	0	0	0	0	0	0	0	0	0	0	0	0	0	0	0	0	0	0	0	0.0452261	0	0	0	0	0	0	0	0
0.0625	0.11811	0	0	0	0	0	0	0	0	0	0	0.114504	0.306122	0	0	0	0	0	0	0	0	0	0	0	0	0	0	0	0	0	0	0	0	0	0	0	0	0	0.182482	0	0	0	0	0.329268	0	0	0	0	0
0.04	0.04	0	0	0	0	0	0	0	0	0	0	0.0387597	0.125	0	0	0	0	0	0	0	0	0	0	0	0	0	0	0	0	0	0	0	0	0	0	0	0	0	0.0746269	0	0	0	0	0.167702	0	0	0	0	0
0.0361446	0.026738	0	0	0	0	0	0	0	0	0	0	0.0259067	0.0940767	0	0	0	0	0	0	0	0	0	0	0	0	0	0	0	0	0	0	0	0	0	0	0	0	0	0.0561798	0	0	0	0	0.140187	0	0	0	0	0
0.0384615	0.0572082	0.0554622	0	0	0.0253165	0.0384615	0	0.0645161	0.0520231	0.044335	0	0.0556793	0.154286	0	0	0	0	0	0	0	0	0.0333745	0	0	0	0	0	0	0	0	0	0	0.0207715	0	0	0	0	0	0.0909091	0	0	0	0.1	0.5	0	0	0	0.0645161	0.166667
0	0	0.0504844	0	0.0631579	0.0222222	0.0337079	0	0.0576923	0.0461538	0.04	0	0	0	0	0	0	0	0	0	0	0	0.0301003	0	0	0	0	0	0	0	0	0	0.0862069	0.0183727	0	0	0	0	0	0	0	0	0	0.0891089	0.0560748	0	0	0	0.0576923	0.148515
0	0	0.064111	0	0	0.0967742	0.147541	0	0.0263158	0.0215827	0.0532544	0	0	0	0	0	0	0	0	0	0	0	0.013373	0	0	0	0	0	0	0	0	0	0	0.0780669	0	0	0	0	0	0	0	0	0	0.0410959	0.0253165	0	0	0	0.0263158	0.0684932
0	0	0.0591103	0	0	0.0857143	0.130435	0	0.0238095	0.0193548	0.0486486	0	0	0	0	0	0	0	0	0	0	0	0.0122117	0	0	0	0	0	0	0	0	0	0	0.0697674	0	0	0	0	0	0	0	0	0	0.037037	0.0229885	0	0	0	0.0238095	0.0617284
0	0.0107817	0	0	0	0	0	0	0	0	0	0	0.0104439	0	0	0	0	0	0	0	0	0	0	0	0	0	0	0	0	0	0.00769231	0	0	0	0	0	0	0	0	0	0	0	0	0	0	0	0	0	0	0
0	0	0.164505	0	0	0.254237	0.310345	0	0.0684932	0.0676692	0.165644	0	0	0	0	0	0	0	0	0	0	0	0.0508475	0	0	0	0	0	0	0	0	0	0	0.22179	0	0	0	0	0	0	0	0	0	0.0857143	0.0657895	0	0	0	0.0684932	0.114286
0	0	0	0	0	0	0	0	0	0	0	0	0	0	0	0	0	0	0	0	0	0	0	0	0	0	0	0	0	0	0	0	0	0	0	0	0	0	0	0	0	0	0	0	0	0	0	0	0	0
0	0.0293399	0.0579797	0	0	0.0833333	0.126761	0	0.0232558	0.0188679	0.047619	0	0.0285036	0	0	0	0	0	0.0378378	0	0	0.0724638	0.0119522	0	0	0	0	0	0	0	0	0.0495049	0.0204082	0.0679612	0	0	0	0	0.138462	0	0	0	0	0.0361446	0.0224719	0	0	0	0.0232558	0.060241
0	0.0293399	0.0579797	0	0	0.0833333	0.126761	0	0.0232558	0.0188679	0.047619	0	0.0285036	0	0	0	0	0	0.0378378	0	0	0.0724638	0.0119522	0	0	0	0	0	0	0	0	0.0495049	0.0204082	0.0679612	0	0	0	0	0.138462	0	0	0	0	0.0361446	0.0224719	0	0	0	0.0232558	0.060241
0	0.0293399	0.0579797	0	0	0.0833333	0.126761	0	0.0232558	0.0188679	0.047619	0	0.0285036	0	0	0	0	0	0.0378378	0	0	0.0724638	0.0119522	0	0	0	0	0	0	0	0	0.0495049	0.0204082	0.0679612	0	0	0	0	0.138462	0	0	0	0	0.0361446	0.0224719	0	0	0	0.0232558	0.060241
0	0.0255754	0.0455965	0	0	0.0666667	0.112782	0	0.0184049	0.0133333	0.0333333	0	0.0248139	0	0	0	0	0	0.0340909	0	0	0.0697674	0.0069735	0	0	0	0	0	0	0	0	0.0466321	0.0160428	0.0515464	0	0	0	0	0.140496	0	0	0	0	0.0318471	0.0177515	0	0	0	0.0184049	0.0573248
0	0.0255754	0.0455965	0	0	0.0666667	0.112782	0	0.0184049	0.0133333	0.0333333	0	0.0248139	0	0	0	0	0	0.0340909	0	0	0.0697674	0.0069735	0	0	0	0	0	0	0	0	0.0466321	0.0160428	0.0515464	0	0	0	0	0.140496	0	0	0	0	0.0318471	0.0177515	0	0	0	0.0184049	0.0573248
0	0	0.0553337	0	0	0.0779221	0.118421	0	0.021978	0.0177515	0.0452261	0	0	0	0	0	0	0	0.107692	0	0	0	0.0113493	0	0	0	0	0	0	0	0	0	0	0.0638298	0	0	0	0	0	0	0	0	0	0.0340909	0.0212766	0	0	0	0.021978	0.0568182
0	0	0.0968604	0	0	0.147541	0.2	0	0.04	0.0364963	0.0898204	0	0	0	0	0	0	0	0	0	0	0	0.0255639	0	0	0	0	0	0	0	0	0	0	0.124528	0	0	0	0	0	0	0	0	0	0.0555556	0.0384615	0	0	0	0.04	0.0833333
0	0	0.064111	0	0	0.0967742	0.147541	0	0.0263158	0.0215827	0.0532544	0	0	0	0	0	0	0	0	0	0	0	0.013373	0	0	0	0	0	0	0	0	0	0	0.0780669	0	0	0	0	0	0	0	0	0	0.0410959	0.0253165	0	0	0	0.0263158	0.0684932
0	0	0.0444851	0	0	0.0642857	0.108696	0	0.0178571	0.0129032	0.0324324	0	0	0	0	0	0	0	0.0994475	0	0	0	0.00678426	0	0	0	0	0	0	0	0	0	0	0.0498339	0	0	0	0	0	0	0	0	0	0.0308642	0.0172414	0	0	0	0.0178571	0.0555556
0	0	0.0479947	0	0	0.072	0.121951	0	0.0196078	0.0142857	0.0352941	0	0	0	0	0	0	0	0	0	0	0	0.00738552	0	0	0	0	0	0	0	0	0	0	0.0553506	0	0	0	0	0	0	0	0	0	0.0340136	0.0188679	0	0	0	0.0196078	0.0612245
0	0.0255754	0.0455965	0	0	0.0666667	0.112782	0	0.0184049	0.0133333	0.0333333	0	0.0248139	0	0	0	0	0	0.0340909	0	0	0.0697674	0.0069735	0	0	0	0	0	0	0	0	0.0466321	0.0160428	0.0515464	0	0	0	0	0.140496	0	0	0	0	0.0318471	0.0177515	0	0	0	0.0184049	0.0573248
0	0	0.0679108	0.0233546	0	0.0454545	0.0574713	0	0.0784314	0.0680628	0.0588235	0	0	0.0310881	0.18	0	0	0	0	0.0275689	0.045977	0	0.0488082	0	0	0	0	0	0.0618557	0	0	0	0	0.0402145	0	0.0430108	0.211765	0	0	0	0	0.140078	0	0.111111	0.0761905	0	0	0	0.0784314	0.171717
0	0	0	0	0	0	0	0	0	0	0	0	0	0	0.0520231	0	0	0	0	0	0	0	0	0	0	0	0	0	0	0	0.0958904	0.0241546	0	0	0	0	0	0	0	0	0	0.273913	0	0	0	0	0	0	0	0.0877193
0	0	0	0	0	0	0	0	0	0	0	0	0	0	0	0	0.310345	0.168539	0	0	0	0	0	0	0	0	0	0	0	0	0	0	0	0	0	0	0	0	0	0	0	0	0	0	0	0	0	0	0	0
0	0	0.0591103	0	0	0.0857143	0.130435	0	0.0238095	0.0193548	0.0486486	0	0	0	0	0	0	0	0	0	0	0	0.0122117	0	0	0	0	0	0	0	0	0	0	0.0697674	0	0	0	0	0	0	0	0	0	0.037037	0.0229885	0	0	0	0.0238095	0.0617284
0	0	0	0	0	0	0	0	0	0	0	0	0	0	0	0	0	0	0	0	0	0	0.0585516	0	0	0	0	0	0	0	0	0	0	0	0	0	0	0	0	0	0.131579	0	0.131579	0.114286	0	0	0	0	0	0
0	0	0	0	0	0	0	0	0	0	0	0	0	0	0	0	0	0	0	0	0	0	0.0329531	0	0	0	0	0	0	0	0	0	0	0	0	0	0	0	0	0	0.0909091	0	0.251337	0.177143	0	0	0	0	0	0
0	0	0	0	0	0	0	0	0	0	0	0	0	0	0	0	0	0	0	0	0	0	0.113452	0	0	0	0	0	0	0	0	0	0	0	0	0	0	0	0	0	0.194444	0	0.194444	0.181818	0	0	0	0	0	0
0	0	0	0	0	0	0	0	0	0	0	0	0	0	0	0	0	0	0	0	0	0	0.0479193	0.128571	0	0	0	0	0	0	0	0	0	0	0	0	0	0.0394737	0	0	0.106383	0	0.106383	0.0909091	0	0	0	0	0	0
0	0	0	0	0	0	0	0	0	0	0	0	0	0	0	0	0	0	0	0	0	0	0.0330827	0	0	0	0	0	0	0	0	0	0	0	0	0	0	0	0	0	0.102564	0	0.102564	0.0833333	0	0	0	0	0	0
0	0	0.0870337	0	0	0.0410959	0.0555556	0	0.103448	0.0931677	0.078534	0	0	0	0	0	0	0	0	0	0	0	0.206307	0	0	0	0	0	0	0	0	0	0	0.0351438	0	0	0	0	0	0	0.111111	0	0.111111	0.428571	0.1	0	0	0	0.103448	0.214286
0	0	0	0.158837	0	0	0	0	0	0	0	0	0	0.0331492	0.0638298	0	0	0	0.0292683	0.125333	0.0493827	0	0	0	0.0348837	0.0348837	0.148148	0.134831	0.395604	0	0	0	0	0	0.0365854	0.45977	0.0759494	0	0	0	0.0909091	0.0326531	0.0909091	0	0	0	0	0.0454545	0	0
0	0	0	0	0.166667	0	0	0	0	0	0	0	0	0	0	0	0	0	0	0	0	0	0	0	0	0	0	0	0	0	0	0	0.17284	0	0	0	0	0	0	0	0	0	0	0	0	0	0	0	0	0
0	0	0	0	0.28125	0	0	0	0	0	0	0	0	0	0	0	0	0	0	0	0	0	0	0	0	0	0	0	0	0	0	0	0.258824	0	0	0	0	0	0	0	0	0	0	0	0	0	0	0	0	0
0	0	0.0580645	0	0.227848	0.027027	0.0410959	0	0.0681818	0.0552147	0.0466321	0	0	0	0	0	0	0	0	0	0	0	0.0351105	0	0	0	0	0	0	0	0	0	0.22	0.022082	0	0	0	0	0	0	0	0	0	0.105882	0.0659341	0	0	0	0.0681818	0.176471
0	0.0592593	0	0	0	0	0	0	0	0	0	0	0.057554	0	0.060241	0	0	0	0	0	0	0.352941	0	0	0	0	0	0	0	0	0.0471698	0.42	0.0515464	0	0	0	0	0	0.1875	0	0	0.0538117	0	0	0	0	0	0	0	0.0731707
0.0273556	0.0572687	0	0	0	0	0	0	0	0	0	0	0.055794	0.0735695	0.0314961	0	0	0	0	0	0	0.224299	0	0	0	0	0	0	0	0	0.02537	0.267261	0.02746	0	0	0	0	0	0.131148	0.0432277	0	0.0323232	0	0	0.112219	0	0	0	0	0.0424403
0	0.039239	0	0	0	0	0	0	0	0	0	0	0.0381503	0	0.0517986	0	0	0	0	0	0	0	0	0	0	0	0	0	0	0	0.0716724	0.0240674	0	0	0	0	0	0	0	0	0	0.0650054	0	0	0	0	0	0	0	0.0873362
0	0.0366133	0.135014	0	0	0.189873	0.230769	0	0.0537634	0.0520231	0.133005	0	0.0356347	0	0	0	0	0	0.0452261	0	0	0.0789474	0.0407911	0	0	0	0	0	0	0	0	0.0555556	0.0285714	0.169139	0	0	0	0	0.138889	0	0	0	0	0.0666667	0.0520833	0	0	0	0.0537634	0.0888889
0	0.0257069	0.0608914	0	0	0.0895522	0.136364	0	0.0246914	0.0201342	0.0502793	0	0.0249377	0	0	0	0	0	0.0342857	0	0	0.0703125	0.0126227	0	0	0	0	0	0	0	0	0.046875	0.016129	0.0726644	0	0	0	0	0.141667	0	0	0	0	0.0384615	0.0238095	0	0	0	0.0246914	0.0641026
0	0.023622	0.0467649	0	0	0.0692308	0.117188	0	0.0189873	0.0137931	0.0342857	0	0.0229008	0	0	0	0	0	0.0321637	0	0	0.0685484	0.0071736	0	0	0	0	0	0	0	0	0.0452128	0.0137363	0.0533808	0	0	0	0	0.142241	0	0	0	0	0.0328947	0.0182927	0	0	0	0.0189873	0.0592105
0	0.023622	0.0467649	0	0	0.0692308	0.117188	0	0.0189873	0.0137931	0.0342857	0	0.0229008	0	0	0	0	0	0.0321637	0	0	0.0685484	0.0071736	0	0	0	0	0	0	0	0	0.0452128	0.0137363	0.0533808	0	0	0	0	0.142241	0	0	0	0	0.0328947	0.0182927	0	0	0	0.0189873	0.0592105
0	0.0238612	0.0643275	0	0	0.0882353	0.125	0	0.0252525	0.0216216	0.055814	0	0.0232558	0	0	0	0	0	0.0308057	0	0	0.0579268	0.0151692	0	0	0	0	0	0	0	0	0.0416667	0.0157658	0.0747922	0	0	0	0	0.112179	0	0	0	0	0.0364583	0.0245098	0	0	0	0.0252525	0.0572917
0	0.0257069	0.0608914	0	0	0.0895522	0.136364	0	0.0246914	0.0201342	0.0502793	0	0.0249377	0	0	0	0	0	0.0342857	0	0	0.0703125	0.0126227	0	0	0	0	0	0	0	0	0.046875	0.016129	0.0726644	0	0	0	0	0.141667	0	0	0	0	0.0384615	0.0238095	0	0	0	0.0246914	0.0641026
0	0.0296296	0.0875075	0	0	0.126761	0.171429	0	0.0352941	0.0318471	0.0802139	0	0.028777	0	0	0	0	0	0.0382514	0	0	0.0735294	0.0228188	0	0	0	0	0	0	0	0	0.05	0.0206186	0.108197	0	0	0	0	0.140625	0	0	0	0	0.0487805	0.0340909	0	0	0	0.0352941	0.0731707
0	0.023622	0.0467649	0	0	0.0692308	0.117188	0	0.0189873	0.0137931	0.0342857	0	0.0229008	0	0	0	0	0	0.0321637	0	0	0.0685484	0.0071736	0	0	0	0	0	0	0	0	0.0452128	0.0137363	0.0533808	0	0	0	0	0.142241	0	0	0	0	0.0328947	0.0182927	0	0	0	0.0189873	0.0592105
0	0.0257069	0.0608914	0	0	0.0895522	0.136364	0	0.0246914	0.0201342	0.0502793	0	0.0249377	0	0	0	0	0	0.0342857	0	0	0.0703125	0.0126227	0	0	0	0	0	0	0	0	0.046875	0.016129	0.0726644	0	0	0	0	0.141667	0	0	0	0	0.0384615	0.0238095	0	0	0	0.0246914	0.0641026
0	0.0592593	0	0	0	0	0	0	0	0	0	0	0.057554	0	0	0	0	0	0.0710383	0	0	0.117647	0	0	0	0	0	0	0	0	0	0.08	0.0515464	0	0	0	0	0	0.1875	0	0	0	0	0	0	0	0	0	0	0
0	0.106713	0.0478611	0	0	0.0608696	0.0701754	0.196429	0.0542636	0.0530612	0.0472727	0	0.0775717	0	0	0	0	0	0.0332103	0	0	0.0535714	0.0446673	0	0	0	0	0	0	0	0	0.0416667	0.0212766	0.0561331	0	0	0	0	0.0925926	0	0	0	0	0.0634921	0.0530303	0	0	0	0.0542636	0.0793651
0	0	0.0438438	0	0	0.0629371	0.106383	0	0.0175439	0.0126582	0.0319149	0	0	0	0.11976	0	0	0	0	0	0	0	0.00667557	0	0	0	0	0	0	0	0.0938967	0.109453	0	0.0488599	0	0	0	0	0	0	0	0.116071	0	0.030303	0.0169492	0	0	0	0.0175439	0.212121
0	0	0.104928	0	0	0.149502	0.245791	0	0.0196078	0.0151057	0.0792839	0	0	0	0	0	0	0	0	0	0	0	0.00898588	0	0	0	0	0	0	0	0	0	0	0.503106	0	0	0	0	0	0	0	0	0	0.0318841	0.0189702	0	0	0	0.0196078	0.0550725
0	0	0.0951041	0	0	0.133758	0.174194	0	0.0378378	0.0348837	0.0891089	0	0	0	0	0	0	0	0	0	0	0	0.026087	0	0	0	0	0	0	0	0	0	0	0.259701	0	0	0	0	0	0	0	0	0	0.0502793	0.0366492	0	0	0	0.0378378	0.0726257
0	0	0.176284	0.0130152	0	0.111111	0.147929	0	0.0653266	0.0537634	0.0925926	0	0.0168421	0	0	0.040201	0	0.025974	0	0.0154242	0	0	0.0360046	0	0	0	0	0	0	0	0	0	0	0.195592	0	0	0	0	0	0	0	0	0	0.0984456	0.0634146	0.0292683	0.0292683	0.0218579	0.276382	0.160622
0	0	0.293114	0	0	0.2	0.304348	0	0.0238095	0.0193548	0.113514	0	0	0	0	0	0	0	0	0	0	0	0.0122117	0	0	0	0	0	0	0	0	0	0	0.149502	0	0	0	0	0	0	0	0	0	0.037037	0.0229885	0	0	0	0.0238095	0.0617284
0	0	0	0	0	0	0	0	0	0	0	0	0	0	0	0	0.185185	0.105882	0	0	0	0	0	0	0	0	0	0	0	0	0	0	0	0	0	0	0	0	0	0	0	0	0	0	0	0	0	0	0	0
0	0	0.0870337	0	0	0.0410959	0.0555556	0	0.103448	0.0931677	0.078534	0	0	0	0	0	0	0	0	0	0	0	0.0670171	0	0	0	0	0	0	0	0	0	0	0.0351438	0	0	0	0	0	0	0	0.211454	0	0.142857	0.1	0	0	0	0.103448	0.214286
0	0	0.060899	0.164032	0	0	0	0	0	0	0	0	0.0942308	0	0	0.128668	0	0.0650888	0	0.135945	0	0	0	0	0.133995	0.133995	0.0574413	0.053012	0.070922	0	0	0	0	0	0.263566	0.0540541	0	0	0	0	0	0.120219	0	0	0	0.169231	0.169231	0.416058	0.173815	0
0	0	0.184256	0	0	0.0519481	0.0657895	0	0.21978	0.183432	0.155779	0	0	0	0	0	0	0	0.0923077	0	0	0	0.0542245	0	0	0	0	0	0	0	0	0	0	0.0455927	0	0	0	0	0	0	0.0319149	0	0.0319149	0.125	0.0851064	0	0	0	0.0879121	0.193182
0	0.0277296	0.0618337	0.104348	0	0.0789474	0.106195	0	0.0234375	0.0205761	0.0549451	0	0.0271647	0	0	0	0	0	0.0929368	0.0715706	0	0.0540541	0.0156107	0	0.0762712	0.0762712	0.0353982	0.0330579	0.0487805	0	0	0.041958	0.0214286	0.0691824	0.0789474	0.0336134	0	0	0.0934579	0	0	0.0776699	0	0.032	0.0229008	0	0	0.1	0.0234375	0.048
0	0.0275862	0.100169	0.0369515	0	0	0	0	0	0	0	0	0.165548	0	0	0.189189	0	0.115207	0	0.0443213	0	0.198675	0	0	0	0	0	0	0	0	0	0.139535	0.0191388	0	0	0	0	0	0.125874	0	0	0	0	0	0	0.235602	0.235602	0.183432	0.243243	0
0	0	0.058186	0.0608899	0	0	0	0	0	0	0	0	0.0634921	0	0	0.0989011	0	0.224299	0	0.0732394	0	0	0	0	0	0	0	0	0	0.108108	0.0602679	0.0943396	0	0	0	0	0	0	0	0	0	0	0	0	0	0.0851064	0.0851064	0.0843373	0.0879121	0
0	0	0.0294599	0.0313199	0	0	0	0	0	0	0	0	0.0347072	0	0	0.0625	0	0.133929	0.17561	0.0373333	0	0	0	0	0	0	0	0	0	0.0759494	0.0405983	0.0720721	0	0	0	0	0	0	0	0	0.0606061	0	0.0606061	0	0	0.0505051	0.0505051	0.0454545	0.0520833	0
0	0	0.0165837	0.0181406	0	0	0	0	0	0	0	0	0.021978	0	0	0.047619	0	0.0950226	0.118812	0.0216802	0	0	0	0	0	0	0	0	0	0.0645161	0.0324675	0.0639269	0	0	0	0	0	0	0	0	0.0410256	0	0.0410256	0	0	0.0358974	0.0358974	0.0289017	0.037037	0
0	0	0.0178465	0.0195599	0	0	0	0	0	0	0	0	0.0236407	0	0	0.0520231	0	0.102439	0.129032	0.0237389	0	0	0	0	0	0	0	0	0	0.0719424	0.0348837	0.0689655	0	0	0	0	0	0	0	0	0.0446927	0	0.0446927	0	0	0.0391061	0.0391061	0.0318471	0.0404624	0
0	0	0	0	0	0	0	0	0	0	0	0	0	0	0	0	0	0	0.0685714	0	0	0	0	0	0	0	0	0	0	0.1875	0.105392	0.145833	0	0	0	0	0	0	0	0	0.214286	0	0.214286	0	0	0	0	0	0	0
0	0.0366133	0.0571429	0.0597701	0	0	0	0	0	0	0	0	0.0979955	0	0	0.0967742	0	0.146789	0	0.0716253	0	0.236842	0	0	0	0	0	0	0	0	0	0.166667	0.0285714	0	0	0	0	0	0.138889	0	0	0	0	0	0	0.0833333	0.0833333	0.0823529	0.0860215	0
0	0.0225464	0.0394822	0	0	0.0585938	0.107143	0	0.0160256	0.0104895	0.0260116	0	0.0218509	0	0	0	0	0	0.0310651	0	0	0.067623	0.00435414	0	0	0	0	0	0	0	0	0.0443548	0.0125	0.0433213	0	0	0	0	0.142544	0	0	0	0	0.03	0.0154321	0	0	0	0.0160256	0.0566667
0	0	0	0	0	0	0	0	0	0	0	0	0	0	0	0	0	0	0.165644	0	0	0	0	0	0	0	0	0	0	0	0	0	0	0	0	0	0	0	0	0	0	0	0	0	0	0	0	0	0	0
0	0	0	0	0	0	0	0	0	0	0	0	0	0	0	0	0	0	0.165644	0	0	0	0	0	0	0	0	0	0	0	0	0	0	0	0	0	0	0	0	0	0	0	0	0	0	0	0	0	0	0
0	0	0	0.474934	0	0	0	0	0	0	0	0	0	0	0	0	0	0	0	0.351792	0	0	0	0	0.130435	0.130435	0.1875	0.166667	0.243243	0	0	0	0	0	0.138462	0.171429	0	0	0	0	0	0.113744	0	0	0	0	0	0.169014	0	0
0	0	0	0.361757	0	0	0	0	0	0	0	0	0	0	0	0	0	0	0	0.31746	0	0	0	0	0.211268	0.211268	0.272727	0.243243	0.315789	0	0	0	0	0	0.223881	0.25	0	0	0	0	0	0.167442	0	0	0	0	0	0.246575	0	0
0	0	0	0.397028	0	0	0	0	0	0	0	0	0	0.0207254	0.05	0	0	0	0	0.288221	0.0344828	0	0	0	0.0978261	0.0978261	0.137931	0.126316	0.340206	0	0	0	0	0	0.102273	0.225806	0.0588235	0	0	0	0	0.0933852	0	0	0	0	0	0.12766	0	0
0	0	0	0.165289	0	0	0	0	0	0	0	0	0	0	0	0	0	0	0	0.123711	0	0	0	0	0.0461538	0.0461538	0.2	0.176471	0.257143	0	0	0	0	0	0.0491803	0.181818	0	0	0	0	0	0.0394089	0	0	0	0	0	0.0597015	0	0
0	0	0	0	0	0	0	0	0	0	0	0	0	0	0	0	0	0	0	0	0	0	0	0	0	0	0	0	0	0	0	0	0	0	0	0	0	0	0	0	0	0	0	0	0	0	0	0	0	0
0	0	0	0	0	0	0	0	0	0	0	0	0	0	0	0	0	0	0	0	0	0	0	0	0	0	0	0	0	0	0	0	0	0	0	0	0	0	0	0	0	0	0	0	0	0	0	0	0	0
0	0	0	0	0	0	0	0	0	0	0	0	0	0	0	0	0	0	0	0	0	0	0	0	0	0	0	0	0	0	0	0	0	0	0	0	0	0	0	0	0	0.0452261	0	0	0	0	0	0	0	0
0	0	0.0142395	0.016	0	0	0	0	0	0	0	0	0.0205656	0	0	0.0512821	0	0.0957447	0	0.019802	0	0	0	0	0	0	0	0	0	0.0983607	0.0479798	0.0860215	0	0	0	0	0	0	0	0	0	0	0	0	0	0.037037	0.037037	0.0285714	0.0384615	0
0	0	0.0291217	0.0307102	0	0	0	0	0	0	0	0	0.0336449	0	0	0.126638	0	0.157088	0.0991736	0.0356347	0	0	0	0	0	0	0	0	0	0.0717949	0.0424354	0.0694981	0	0	0	0	0	0	0	0	0.0340426	0	0.0340426	0	0	0.0468085	0.0468085	0.0422535	0.0480349	0
0	0	0	0.0257611	0.0731707	0	0	0	0	0	0	0	0	0.0350877	0.202247	0	0	0	0	0.0309859	0.0526316	0	0	0	0	0	0	0	0.0697674	0	0	0	0.0970874	0	0	0.0487805	0.243243	0	0	0	0	0	0	0	0	0	0	0	0	0
0	0	0.042206	0	0	0.0191083	0.0322581	0	0.0486486	0.0348837	0.029703	0	0	0	0	0	0	0	0	0	0	0	0.0186335	0	0	0	0	0	0	0	0	0	0	0.0149254	0	0	0	0	0	0	0	0.0504202	0	0.0837989	0.0471204	0	0	0	0.0486486	0.150838
0	0	0	0	0	0	0	0	0	0	0	0	0	0	0	0	0	0	0	0	0	0	0	0	0	0	0	0	0	0	0	0	0	0	0	0	0	0	0	0	0	0	0	0	0	0	0	0	0	0
0	0	0.164505	0	0	0.254237	0.310345	0	0.0684932	0.0676692	0.165644	0	0	0	0	0	0	0	0	0	0	0	0.0508475	0	0	0	0	0	0	0	0	0	0	0.22179	0	0	0	0	0	0	0	0	0	0.0857143	0.0657895	0	0	0	0.0684932	0.114286
0	0	0.164505	0	0	0.254237	0.310345	0	0.0684932	0.0676692	0.165644	0	0	0	0	0	0	0	0	0	0	0	0.0508475	0	0	0	0	0	0	0	0	0	0	0.22179	0	0	0	0	0	0	0	0	0	0.0857143	0.0657895	0	0	0	0.0684932	0.114286
0	0	0.225117	0	0	0.344262	0.466667	0	0.04	0.0364963	0.209581	0	0	0	0	0	0	0	0	0	0	0	0.0255639	0	0	0	0	0	0	0	0	0	0	0.275472	0	0	0	0	0	0	0	0	0	0.0555556	0.0384615	0	0	0	0.04	0.0833333
0.047619	0.066313	0	0	0	0	0	0	0	0	0	0	0.0642674	0.186207	0	0	0	0	0	0	0	0	0	0	0	0	0	0	0	0	0	0	0	0	0	0	0	0	0	0.111111	0	0	0	0	0.222222	0	0	0	0	0
0	0	0.18554	0.0305011	0	0.117647	0.154762	0	0.0808081	0.0702703	0.106977	0	0.0338266	0	0	0.0606061	0	0.0956522	0	0.0361757	0	0	0.050175	0	0	0	0	0	0	0	0	0	0	0.202216	0	0	0	0	0	0	0	0	0	0.114583	0.0784314	0.0490196	0.0490196	0.043956	0.212121	0.177083
0	0	0	0	0	0	0	0	0	0	0	0	0	0	0	0	0	0	0	0	0	0	0	0	0	0	0	0	0	0	0	0	0	0	0	0	0	0	0	0	0	0	0	0	0	0	0	0	0	0
0	0	0.119185	0.0162749	0	0.0714286	0.1	0	0.0510204	0.0409483	0.0667939	0	0.0194004	0	0	0.0387755	0	0.066787	0	0.018711	0	0	0.0277512	0	0	0	0	0	0	0	0	0	0	0.202198	0	0	0	0	0	0	0	0	0	0.0774059	0.0498008	0.0298805	0.0298805	0.0240175	0.138776	0.127615
0	0	0.0940499	0	0	0.140115	0.251462	0	0.0173776	0.0120482	0.064194	0	0	0	0	0	0	0	0	0	0	0	0.00573066	0	0	0	0	0	0	0	0	0	0	0.261101	0	0	0	0	0	0	0	0	0	0.0311987	0.0167428	0	0	0	0.0173776	0.0574713
0	0	0.095646	0.100295	0	0	0	0	0	0	0	0	0.101983	0	0	0.15942	0	0.117647	0	0.127341	0	0	0	0	0	0	0	0	0	0	0	0	0	0	0	0	0	0	0	0	0	0	0	0	0	0.138889	0.138889	0.147541	0.144928	0
0	0	0.10683	0.0252669	0	0.045844	0.066868	0	0.0488663	0.0411573	0.0478842	0	0.0275646	0	0.023753	0.0809226	0	0.0955935	0.0586026	0.0281523	0	0	0.030878	0	0	0	0	0	0	0	0.0207325	0.0128663	0	0.0856079	0	0	0	0	0	0	0.0475825	0.0362173	0.0475825	0.0689243	0.0479662	0.0364543	0.0364543	0.0325103	0.13448	0.150199
0	0	0.134092	0.0245098	0	0.0428571	0.0634518	0	0.0529954	0.0456	0.0562044	0	0.0267857	0	0	0.0422427	0	0.065035	0	0.0272586	0	0	0.0351134	0	0	0	0	0	0	0	0	0	0	0.101461	0	0	0	0	0	0	0	0	0	0.07277	0.0520362	0.0354449	0.0354449	0.0315024	0.159754	0.110329
0	0	0	0	0	0	0	0	0	0	0	0	0	0	0	0	0	0	0.108434	0	0	0	0	0	0	0	0	0	0	0	0	0	0	0	0	0	0	0	0	0	0	0	0	0	0	0	0	0	0	0
0	0	0.064111	0	0	0.0967742	0.147541	0	0.0263158	0.0215827	0.0532544	0	0	0	0	0	0	0	0	0	0	0	0.013373	0	0	0	0	0	0	0	0	0	0	0.0780669	0	0	0	0	0	0	0	0	0	0.0410959	0.0253165	0	0	0	0.0263158	0.0684932
0	0	0	0.0496454	0	0	0	0	0	0	0	0	0	0.0710059	0.0568182	0	0.0533333	0.0283019	0	0.0598291	0.12	0	0	0	0	0	0	0	0.0588235	0	0	0	0	0	0	0.037037	0.0684932	0	0	0	0	0	0	0	0	0	0	0	0	0
0	0	0.164505	0	0	0.254237	0.310345	0	0.0684932	0.0676692	0.165644	0	0	0	0	0	0	0	0	0	0	0	0.0508475	0	0	0	0	0	0	0	0	0	0	0.22179	0	0	0	0	0	0	0	0	0	0.0857143	0.0657895	0	0	0	0.0684932	0.114286
0	0	0.113338	0	0	0.167286	0.275472	0	0.0215385	0.0167224	0.086351	0	0	0	0	0	0	0	0	0	0	0	0.00979021	0	0	0	0	0	0	0	0	0	0	0.558621	0	0	0	0	0	0	0	0	0	0.0351438	0.0207715	0	0	0	0.0215385	0.0607029
0	0	0	0	0	0	0	0	0	0	0	0	0	0	0.032967	0	0	0	0	0	0	0	0	0	0	0	0	0	0	0.289474	0.339912	0.592593	0	0	0	0	0	0	0	0	0	0.0334728	0	0	0	0	0	0	0	0.0444444
0	0	0	0	0	0	0	0	0	0	0	0	0	0	0	0	0	0	0	0	0	0	0	0	0	0	0	0	0	0.103448	0.0963542	0.0888889	0	0	0	0	0	0	0	0	0	0	0	0	0	0	0	0	0	0
0	0	0	0	0	0	0	0	0	0	0	0	0	0	0	0	0	0	0	0	0	0	0	0	0	0	0	0	0	0.103448	0.0963542	0.0888889	0	0	0	0	0	0	0	0	0	0	0	0	0	0	0	0	0	0
0	0	0.0668878	0	0	0.0931677	0.132075	0	0.026455	0.0227273	0.0582524	0	0	0	0.0216216	0	0	0	0	0	0	0	0.0158343	0	0	0	0	0	0	0	0.017316	0.0821918	0	0.0787172	0	0	0	0	0	0	0	0.0247934	0	0.0382514	0.025641	0	0	0	0.026455	0.0928962
0	0	0.0668878	0	0	0.0931677	0.132075	0	0.026455	0.0227273	0.0582524	0	0	0	0.0216216	0	0	0	0	0	0	0	0.0158343	0	0	0	0	0	0	0	0.017316	0.0821918	0	0.0787172	0	0	0	0	0	0	0	0.0247934	0	0.0382514	0.025641	0	0	0	0.026455	0.0928962
0.0331754	0.0786106	0.231461	0	0	0.0375587	0.0473934	0	0.26556	0.241228	0.213178	0	0.0769231	0.0782609	0	0	0	0	0	0	0	0	0.0728863	0	0	0	0	0	0	0	0	0	0	0.033557	0	0	0	0	0	0.118182	0	0	0	0.12766	0.255061	0	0	0	0.0995851	0.178723
0	0	0	0	0	0	0	0	0	0	0	0	0	0	0	0	0	0	0	0	0	0	0	0	0	0	0	0	0	0	0	0	0	0	0	0	0	0	0	0	0	0	0	0	0	0	0	0	0	0
0	0	0.0399315	0.316159	0	0	0	0	0	0	0	0	0.0453515	0.245614	0.11236	0.0769231	0	0.0560748	0	0.380282	0.315789	0	0	0	0	0	0	0	0.116279	0	0	0	0	0	0	0.097561	0.135135	0	0	0	0	0	0	0	0	0.0638298	0.0638298	0.060241	0.0659341	0
0	0	0.23126	0	0	0.0352941	0.047619	0	0.272727	0.243243	0.209302	0	0	0	0	0	0	0	0	0	0	0	0.183197	0	0	0	0	0	0	0	0	0	0	0.0304709	0	0	0	0	0	0	0.0980392	0	0.0980392	0.375	0.0882353	0	0	0	0.0909091	0.1875
0	0	0	0	0	0	0	0	0	0	0	0	0	0	0	0	0	0	0	0	0	0	0	0.230769	0	0	0	0	0	0	0	0	0	0	0	0	0	0.103448	0	0	0	0	0	0	0	0	0	0	0	0
0	0	0	0	0	0	0	0	0	0	0	0	0	0	0	0	0	0	0	0	0	0	0	0	0	0	0	0	0	0	0	0	0	0	0	0	0	0	0	0	0	0	0	0	0	0	0	0	0	0
0	0	0.115068	0.0539326	0	0	0	0	0	0	0	0	0.152505	0	0	0.329843	0	0.237668	0	0.0643432	0	0	0	0	0	0	0	0	0	0	0	0	0	0	0	0	0	0	0	0	0	0	0	0	0	0.248731	0.248731	0.2	0.256545	0
0	0	0	0	0	0	0	0	0	0	0	0	0	0	0	0	0	0	0	0	0	0	0	0	0	0	0	0	0	0	0	0	0	0	0	0	0	0	0	0	0	0	0	0	0	0	0	0	0	0
0	0	0	0	0	0	0	0	0	0	0	0	0	0	0.103448	0	0	0	0.125654	0	0	0	0	0	0	0	0	0	0	0	0.0818182	0.0384615	0	0	0	0	0	0	0	0	0.0434783	0.103896	0.0434783	0	0	0	0	0	0	0.139535
0	0	0	0	0	0	0	0	0	0	0	0	0	0	0	0	0	0	0	0	0	0	0	0	0	0	0	0	0	0	0	0	0	0	0	0	0	0	0	0	0	0.241206	0	0	0	0	0	0	0	0
0	0	0	0	0	0	0	0	0	0	0	0	0	0	0	0	0	0	0	0	0	0	0	0	0	0	0	0	0	0	0	0	0	0	0	0	0	0	0	0	0	0.17734	0	0	0	0	0	0	0	0
0	0	0.0395847	0	0	0.0588235	0.10757	0	0.0160772	0.0105263	0.026087	0	0	0	0	0	0	0	0	0	0	0	0.00436681	0	0	0	0	0	0	0	0	0	0	0.15942	0	0	0	0	0	0	0	0	0	0.0301003	0.0154799	0	0	0	0.0160772	0.0568562
0	0	0.586801	0.00977517	0	0.0318471	0.042471	0	0.244147	0.216568	0.189637	0	0.0932445	0	0	0.12709	0	0.0643902	0	0.0113766	0	0	0.0561331	0	0	0	0	0	0	0	0	0	0	0.0278114	0	0	0	0	0	0	0	0	0	0.113402	0.0814332	0.16721	0.16721	0.117647	0.375697	0.168385
0	0	0.586801	0.00977517	0	0.0318471	0.042471	0	0.244147	0.216568	0.189637	0	0.0932445	0	0	0.12709	0	0.0643902	0	0.0113766	0	0	0.0561331	0	0	0	0	0	0	0	0	0	0	0.0278114	0	0	0	0	0	0	0	0	0	0.113402	0.0814332	0.16721	0.16721	0.117647	0.375697	0.168385
0.04	0.04	0	0	0	0	0	0	0	0	0	0	0.0387597	0.125	0	0	0	0	0	0	0	0	0	0	0	0	0	0	0	0	0	0	0	0	0	0	0	0	0	0.0746269	0	0	0	0	0.167702	0	0	0	0	0
0	0	0	0	0	0	0	0	0	0	0	0	0	0	0	0	0	0	0.127273	0	0	0	0	0	0	0	0	0	0	0	0	0	0	0	0	0	0	0	0	0	0	0	0	0	0	0	0	0	0	0
0	0.0255754	0.0455965	0	0	0.0666667	0.112782	0	0.0184049	0.0133333	0.0333333	0	0.0248139	0	0	0	0	0	0.0340909	0	0	0.0697674	0.0069735	0	0	0	0	0	0	0	0	0.0466321	0.0160428	0.0515464	0	0	0	0	0.140496	0	0	0	0	0.0318471	0.0177515	0	0	0	0.0184049	0.0573248
0	0.0293399	0.0579797	0	0	0.0833333	0.126761	0	0.0232558	0.0188679	0.047619	0	0.0285036	0	0	0	0	0	0.0378378	0	0	0.0724638	0.0119522	0	0	0	0	0	0	0	0	0.0495049	0.0204082	0.0679612	0	0	0	0	0.138462	0	0	0	0	0.0361446	0.0224719	0	0	0	0.0232558	0.060241
0	0.0255754	0.0455965	0	0	0.0666667	0.112782	0	0.0184049	0.0133333	0.0333333	0	0.0248139	0	0	0	0	0	0.0340909	0	0	0.0697674	0.0069735	0	0	0	0	0	0	0	0	0.0466321	0.0160428	0.0515464	0	0	0	0	0.140496	0	0	0	0	0.0318471	0.0177515	0	0	0	0.0184049	0.0573248
0.179104	0.0229008	0	0.122762	0	0	0	0	0	0	0	0	0.0222222	0.0326797	0	0	0	0	0	0.0752351	0	0	0	0	0.0833333	0.0833333	0.0447761	0.04	0.0649351	0	0	0	0	0	0.0882353	0.0410959	0	0	0	0.034965	0	0.0829493	0	0	0.0352941	0	0	0.121622	0	0
0.310345	0.047619	0	0	0	0	0	0	0	0	0	0	0.0460705	0.0666667	0	0	0	0	0	0	0	0	0	0	0	0	0	0	0	0	0	0	0	0	0	0	0	0	0	0.072	0	0	0	0	0.0657895	0	0	0	0	0
0	0.041958	0.10154	0.0608899	0	0	0	0	0	0	0	0	0.15873	0	0	0.296703	0	0.261682	0	0.0732394	0	0	0	0	0	0	0	0	0	0	0.0379464	0	0	0	0	0	0	0	0	0	0	0	0	0	0	0.170213	0.170213	0.156627	0.175824	0
0	0	0.748279	0.00703871	0	0.148711	0.225117	0	0.16753	0.134109	0.193807	0	0.0753056	0	0	0.107081	0	0.0572002	0	0.00823045	0	0	0.0305303	0	0	0	0	0	0	0	0	0	0	0.113338	0	0	0	0	0	0	0	0	0	0.0870337	0.0554622	0.14902	0.14902	0.0957116	0.327576	0.143872
0.0384615	0.102975	0.0554622	0	0	0.0253165	0.0384615	0	0.0645161	0.0520231	0.044335	0	0.100223	0.0857143	0	0	0	0	0	0	0	0	0.0333745	0	0	0	0	0	0	0	0	0	0	0.0207715	0	0	0	0	0	0.163636	0	0	0	0.1	0.25	0	0	0	0.0645161	0.166667
0.0384615	0.102975	0.0554622	0	0	0.0253165	0.0384615	0	0.0645161	0.0520231	0.044335	0	0.100223	0.0857143	0	0	0	0	0	0	0	0	0.0333745	0	0	0	0	0	0	0	0	0	0	0.0207715	0	0	0	0	0	0.163636	0	0	0	0.1	0.25	0	0	0	0.0645161	0.166667
0	0	0	0	0	0	0	0	0	0	0	0	0	0	0	0	0	0	0	0	0	0	0	0	0	0	0	0	0	0	0	0	0	0	0	0	0	0	0	0	0	0	0	0	0	0	0	0	0	0
0	0	0	0	0	0	0	0	0	0	0	0	0	0	0.123288	0	0	0	0	0	0	0	0	0	0	0	0	0	0	0	0.21875	0.0444444	0	0	0	0	0	0	0	0	0	0.118227	0	0	0	0	0	0	0	0.166667
0	0	0	0	0	0	0	0	0	0	0	0	0	0	0	0	0	0	0	0	0	0	0	0.230769	0	0	0	0	0	0	0	0	0	0	0	0	0	0.103448	0	0	0	0	0	0	0	0	0	0	0	0
0	0	0	0	0.181818	0	0	0	0	0	0	0	0	0	0	0	0	0	0	0	0	0	0	0	0	0	0	0	0	0	0	0	0.367816	0	0	0	0	0	0	0	0	0	0	0	0	0	0	0	0	0
0	0	0	0.115663	0.227848	0	0	0	0	0	0	0	0	0	0	0	0	0	0	0.0699708	0	0	0	0	0.0769231	0.0769231	0.0410959	0.037037	0.060241	0	0	0	0.22	0	0.0810811	0.0379747	0	0	0	0	0	0.0786026	0	0	0	0	0	0.1125	0	0
0	0	0	0	0.28125	0	0	0	0	0	0	0	0	0	0	0	0	0	0	0	0	0	0	0	0	0	0	0	0	0	0	0	0.258824	0	0	0	0	0	0	0	0	0	0	0	0	0	0	0	0	0
0	0	0	0	0.166667	0	0	0	0	0	0	0	0	0	0	0	0	0	0	0	0	0	0	0	0	0	0	0	0	0	0	0	0	0	0	0	0	0	0	0	0	0	0	0	0	0.194444	0.194444	0	0	0
0	0	0.0368637	0	0	0.016835	0.0307167	0	0.0424929	0.0275229	0.0232558	0	0	0	0	0	0	0	0	0	0	0	0.501946	0	0	0	0	0	0	0	0	0	0	0.0125786	0	0	0	0	0	0	0.126027	0	0.0712329	0.237537	0.0410959	0	0	0	0.0424929	0.14956
0.047619	0.066313	0	0	0	0	0	0	0	0	0	0	0.0642674	0.186207	0	0	0	0	0	0	0	0	0	0	0	0	0	0	0	0	0	0	0	0	0	0	0	0	0	0.111111	0	0	0	0	0.222222	0	0	0	0	0
0	0	0	0.231144	0	0	0	0	0	0	0	0	0	0.0368098	0.0705882	0	0	0	0	0.20944	0.0555556	0	0	0	0.194805	0.194805	0.0833333	0.075	0.317073	0	0	0	0	0	0.205479	0.230769	0.0857143	0	0	0	0	0.15859	0	0	0	0	0	0.227848	0	0
0	0	0	0	0	0	0	0	0	0	0	0	0	0	0	0	0	0	0	0	0	0	0	0	0	0	0	0	0	0	0	0	0	0	0	0	0	0	0	0	0	0.0452261	0	0	0	0	0	0	0	0
0	0	0	0.0168675	0	0	0	0	0	0	0	0	0	0.0242424	0.0581395	0	0	0	0	0.0204082	0.0410959	0	0	0	0	0	0	0	0.180723	0	0	0	0	0	0	0.113924	0.0704225	0	0	0	0	0.0393013	0	0	0	0	0	0	0	0
0	0	0.15869	0	0	0.169399	0.248619	0	0.0616114	0.0505051	0.131579	0	0	0	0	0	0	0	0	0	0	0	0.0341034	0	0	0	0	0	0	0	0	0	0	0.379845	0	0	0	0	0	0	0	0.0189394	0	0.0926829	0.0599078	0	0	0	0.0616114	0.15122
0	0	0.0460568	0	0	0.0676692	0.114504	0	0.0186335	0.0135135	0.0337079	0	0	0	0	0	0	0	0	0	0	0	0.00705219	0	0	0	0	0	0	0	0	0	0	0.0522648	0	0	0	0	0	0	0	0	0	0.0322581	0.0179641	0	0	0	0.0186335	0.0580645
0	0.0628931	0	0	0.0851064	0	0	0	0	0	0	0	0.0613497	0	0	0	0	0	0	0	0	0.0581395	0	0	0	0	0	0	0	0	0.0302419	0.0423729	0.365217	0	0	0	0	0	0.109756	0	0	0	0	0	0	0	0	0	0	0
0	0.158358	0	0	0	0	0	0.230769	0	0	0	0	0.107649	0	0	0	0	0	0	0	0	0	0	0	0	0	0	0	0	0	0	0	0	0	0	0	0	0	0	0	0	0	0	0	0	0	0	0	0	0
0	0	0.0569948	0	0	0.0263158	0.04	0	0.0666667	0.0538922	0.0456853	0	0	0	0	0	0	0	0	0	0	0	0.0343949	0	0	0	0	0	0	0	0	0	0	0.0215385	0	0	0	0	0	0	0	0.154506	0	0.103448	0.0645161	0	0	0	0.0666667	0.172414
0	0	0.0968604	0	0	0.147541	0.2	0	0.04	0.0364963	0.0898204	0	0	0	0	0	0	0	0	0	0	0	0.0255639	0	0	0	0	0	0	0	0	0	0	0.124528	0	0	0	0	0	0	0	0	0	0.0555556	0.0384615	0	0	0	0.04	0.0833333
0	0	0.0509287	0	0	0.0731707	0.116608	0	0.0204082	0.0157729	0.0397878	0	0	0	0.0179104	0	0	0	0	0	0	0	0.00932091	0	0	0	0	0	0	0	0.0140515	0.0744417	0	0.0584416	0	0	0	0	0	0	0	0.0222717	0	0.0332326	0.0197183	0	0	0	0.0204082	0.0876133
0	0	0.0509287	0	0	0.0731707	0.116608	0	0.0204082	0.0157729	0.0397878	0	0	0	0.0179104	0	0	0	0	0	0	0	0.00932091	0	0	0	0	0	0	0	0.0140515	0.0744417	0	0.0584416	0	0	0	0	0	0	0	0.0222717	0	0.0332326	0.0197183	0	0	0	0.0204082	0.0876133
0	0.0623701	0.0984192	0	0	0.133333	0.168539	0.206897	0.0384615	0.0358974	0.0933333	0	0.0283976	0	0	0	0	0	0	0	0	0	0.0278707	0	0	0	0	0	0	0	0	0	0	0.11811	0	0	0	0	0	0	0	0	0	0.0495049	0.0373832	0	0	0	0.0384615	0.0693069
0	0	0.0558434	0	0	0.0789474	0.12	0	0.0222222	0.0179641	0.0456853	0	0	0	0.0340909	0	0	0	0	0	0	0	0.011465	0	0	0	0	0	0	0	0.027027	0.114286	0	0.0646154	0	0	0	0	0	0	0	0.0343348	0	0.0344828	0.0215054	0	0	0	0.0222222	0.103448
0	0	0	0	0	0	0	0	0	0	0	0	0	0	0	0	0	0	0	0	0	0	0	0	0	0	0	0	0	0	0	0	0	0	0	0	0	0	0	0	0	0	0	0	0	0	0	0	0	0
0	0	0	0	0	0	0	0	0	0	0	0	0	0	0	0	0	0	0	0	0	0	0	0	0	0	0	0	0	0	0	0	0	0	0	0	0	0	0	0	0	0	0	0	0	0	0	0	0	0
0	0	0	0	0	0	0	0	0	0	0	0	0	0	0	0	0	0	0	0	0	0	0	0.230769	0	0	0	0	0	0	0	0	0	0	0	0	0	0.103448	0	0	0	0	0	0	0	0	0	0	0	0
0	0	0	0	0	0	0	0	0	0	0	0	0	0	0.189873	0	0	0	0	0	0	0	0	0	0	0	0	0	0	0	0.147059	0.1875	0	0	0	0	0	0	0	0	0	0.167442	0	0	0	0	0	0	0	0.230769
0	0	0	0	0	0	0	0	0	0	0	0	0	0	0.189873	0	0	0	0	0	0	0	0	0	0	0	0	0	0	0	0.147059	0.1875	0	0	0	0	0	0	0	0	0	0.167442	0	0	0	0	0	0	0	0.230769
0	0.124711	0	0.0162413	0	0	0	0	0	0	0	0	0.121348	0.0231214	0.0555556	0	0	0	0	0.0194986	0.038961	0	0	0	0	0	0	0	0.172414	0	0.112832	0	0	0	0	0.108434	0.0666667	0	0	0	0	0	0	0	0	0	0	0	0	0
0	0.036105	0.0327078	0	0	0.0446429	0.0813253	0	0.0127551	0.00819672	0.0211268	0	0.0351812	0	0	0	0	0	0.0442584	0	0	0.0756173	0.00353357	0	0	0	0	0	0	0	0	0.0542035	0.0284091	0.0336134	0	0	0	0	0.131494	0	0	0	0	0.0236842	0.0123762	0	0	0	0.0127551	0.0447368
0	0	0	0	0	0	0	0	0	0	0	0	0	0	0	0	0	0	0	0	0	0	0	0	0	0	0	0	0	0	0	0	0	0	0	0	0	0	0	0	0	0	0	0	0	0	0	0	0	0
0	0.0293578	0	0	0	0	0	0	0	0	0	0	0.0287253	0	0.0169492	0	0	0	0	0	0	0.174757	0	0	0	0	0	0	0	0.165049	0.203901	0.488889	0.0227273	0	0	0	0	0	0.10101	0	0	0.139932	0	0	0	0	0	0	0	0.025641
0	0	0.146651	0	0	0.0704225	0.0857143	0	0.176471	0.171975	0.144385	0	0	0	0.180723	0	0	0	0	0	0	0	0.132886	0	0	0	0	0	0	0	0.141509	0.06	0	0.0622951	0	0	0	0	0	0	0	0.161435	0	0.219512	0.170455	0	0	0	0.176471	0.512195
0	0	0.0393162	0	0.127854	0.0178282	0.0311987	0	0.0452675	0.0310192	0.0263488	0	0	0	0	0	0	0	0	0	0	0	0.0151133	0	0	0	0	0	0	0	0	0	0.237576	0.0136571	0	0	0	0	0	0	0	0	0	0.0808511	0.0438247	0	0	0	0.0452675	0.148936
0	0	0.0946305	0.0566449	0.155556	0	0	0	0	0	0	0	0.109937	0	0	0.151515	0	0.278261	0	0.0671835	0	0	0	0	0	0	0	0	0	0	0	0	0	0	0	0	0	0	0	0	0	0	0	0	0	0.45098	0.45098	0.142857	0.161616	0
0	0	0	0	0	0	0	0	0	0	0	0	0	0	0	0	0	0	0	0	0	0	0.175655	0	0	0	0	0	0	0	0	0	0	0	0	0	0	0	0	0	0.289474	0	0.131579	0.114286	0	0	0	0	0	0
0	0	0.0569948	0	0	0.0263158	0.04	0	0.0666667	0.0538922	0.0456853	0	0	0	0	0	0	0	0	0	0	0	0.256051	0	0	0	0	0	0	0	0	0	0	0.0215385	0	0	0	0	0	0	0.172043	0	0.0860215	0.310345	0.0645161	0	0	0	0.0666667	0.172414
0	0	0.0569948	0	0	0.0263158	0.04	0	0.0666667	0.0538922	0.0456853	0	0	0	0	0	0	0	0	0	0	0	0.256051	0	0	0	0	0	0	0	0	0	0	0.0215385	0	0	0	0	0	0	0.172043	0	0.0860215	0.310345	0.0645161	0	0	0	0.0666667	0.172414
0	0	0.0957116	0.168798	0	0	0	0	0	0	0	0	0.138272	0	0	0.195122	0	0.0918367	0	0.131661	0	0	0	0	0.125	0.125	0.0597015	0.0533333	0.0779221	0	0	0	0	0	0.132353	0.0547945	0	0	0	0	0	0.110599	0	0	0	0.247059	0.247059	0.567568	0.256098	0
0	0	0.10846	0.0725664	0	0	0	0	0	0	0	0	0.138169	0.0375	0.0364372	0.366534	0	0.162544	0	0.0831643	0.0678733	0	0	0	0	0	0	0	0.0373444	0	0	0	0	0	0	0.0214592	0.0414747	0	0	0	0	0.0164474	0	0	0	0.210117	0.210117	0.170213	0.215139	0
0	0	0	0	0	0	0	0	0	0	0	0	0	0	0	0	0	0	0	0	0	0	0	0	0	0	0	0	0	0	0	0	0	0	0	0	0	0	0	0	0	0	0	0	0	0	0	0	0	0
0.0294118	0.0844278	0.237437	0	0	0.038835	0.0490196	0	0.273504	0.248869	0.219124	0	0.0825688	0.0672646	0	0	0	0	0	0	0	0	0.0749251	0	0	0	0	0	0	0	0	0	0	0.034642	0	0	0	0	0	0.126761	0	0	0	0.131579	0.25	0	0	0	0.102564	0.184211
0	0	0.239406	0	0	0.037037	0.05	0	0.284211	0.254237	0.217391	0	0	0	0	0	0	0	0	0	0	0	0.0618182	0	0	0	0	0	0	0	0	0	0	0.0318841	0	0	0	0	0	0	0	0	0	0.130435	0.0918367	0	0	0	0.0947368	0.195652
0	0	0.0569948	0	0	0.0263158	0.04	0	0.0666667	0.0538922	0.0456853	0	0	0	0	0	0	0	0	0	0	0	0.0343949	0	0	0	0	0	0	0	0	0	0	0.0215385	0	0	0	0	0	0	0	0.154506	0	0.103448	0.0645161	0	0	0	0.0666667	0.172414
0	0	0.0918519	0.0282828	0	0	0	0	0	0	0	0	0.125737	0	0	0.240741	0	0.153226	0.104803	0.0330969	0	0	0	0	0	0	0	0	0	0	0	0	0	0	0	0	0	0	0	0	0.036036	0	0.036036	0	0	0.207207	0.207207	0.16	0.212963	0
0	0	0	0	0	0	0	0	0	0	0	0	0	0	0	0	0	0	0	0	0	0	0	0	0	0	0	0	0	0	0	0	0	0	0	0	0	0	0	0	0	0	0	0	0	0	0	0	0	0
0	0	0	0	0	0	0	0	0	0	0	0	0	0	0	0	0	0	0	0	0	0	0	0	0	0	0	0	0	0	0	0	0	0	0	0	0	0	0	0	0	0	0	0	0	0	0	0	0	0
0	0	0	0	0	0	0	0	0	0	0	0	0	0	0	0	0	0	0	0	0	0	0	0	0	0	0	0	0	0	0	0	0	0	0	0	0	0	0	0	0	0	0	0	0	0	0	0	0	0
0	0.0651261	0	0	0.192	0	0	0	0	0	0	0	0.0635246	0	0	0	0	0	0	0	0	0	0	0	0	0	0	0	0	0	0.0565657	0	0.191721	0	0	0	0	0	0	0	0	0	0	0	0	0	0	0	0	0
0.0384615	0.0572082	0.0554622	0	0	0.0253165	0.0384615	0	0.0645161	0.0520231	0.044335	0	0.0556793	0.154286	0	0	0	0	0	0	0	0	0.0333745	0	0	0	0	0	0	0	0	0	0	0.0207715	0	0	0	0	0	0.0909091	0	0	0	0.1	1	0	0	0	0.0645161	0.166667
0.0320513	0.0617849	0.0420168	0	0	0.0189873	0.0320513	0	0.0483871	0.0346821	0.0295567	0	0.0601336	0.0571429	0	0	0	0	0	0	0	0	0.0185414	0	0	0	0	0	0	0	0	0	0	0.0148368	0	0	0	0	0	0.109091	0	0	0	0.0833333	0.1875	0	0	0	0.0483871	0.15
0	0	0	0	0	0	0	0	0	0	0	0	0	0	0	0	0.147541	0.0652174	0	0	0	0	0	0	0	0	0	0	0	0	0	0	0	0	0	0	0	0	0	0	0	0	0	0	0	0	0	0	0	0
0	0	0	0.129794	0	0	0	0	0	0	0	0	0	0	0	0	0	0	0	0.134831	0	0	0	0	0.152542	0.152542	0.185185	0.16129	0.1875	0	0	0	0	0	0.163636	0.166667	0	0	0	0	0	0.104712	0	0	0	0	0	0.163934	0	0
0	0	0	0	0	0	0	0	0	0	0	0	0	0	0.0810811	0	0	0	0	0	0	0	0	0	0	0	0	0	0	0	0.0618557	0.032967	0	0	0	0	0	0	0	0	0	0.0878049	0	0	0	0	0	0	0	0.123288
0	0.0277296	0.0618337	0.104348	0	0.0789474	0.106195	0	0.0234375	0.0205761	0.0549451	0	0.0271647	0	0	0	0	0	0.0929368	0.0715706	0	0.0540541	0.0156107	0	0.0762712	0.0762712	0.0353982	0.0330579	0.0487805	0	0	0.041958	0.0214286	0.0691824	0.0789474	0.0336134	0	0	0.0934579	0	0	0.0776699	0	0.032	0.0229008	0	0	0.1	0.0234375	0.048
0	0	0	0	0	0	0	0	0	0	0	0	0	0	0	0	0	0	0	0	0	0	0	0	0	0	0	0	0	0	0	0	0	0	0	0	0	0	0	0	0	0	0	0	0	0	0	0	0	0
[truncated: 333 more columns]
